# Supplementary material for: Adaptation to potassium starvation of wild-type and K+-transport mutant (trk1,2) of Saccharomyces cerevisiae: 2-dimensional gel electrophoresis-based proteomic approach
Source: Microbiologyopen. 2012 Jun;1(2):182–93. doi: 10.1002/mbo3.23 (PMC3426419; doi:10.1002/mbo3.23)
Supplement: Supplementary file 1 [file mbo30001-0182-SD1.xls]

## Sheet: Table S1
	Experimental			Theoretical										Wild Type																Double Mutant
Spot	Mr	pI		Mr	pI			0 min			30 min			60 min			180 min			300 min				0 min			30 min			60 min			180 min			300 min		2Way:Time	2Way:Strain	2Way:Interaction	Name/Accesion number (Uniprot/SGD)/location/oligomer subunit structure/PTM	Mascot scores/Matched peptides (%Coverage)/MS-MS ions (score)
1	29.16	5.4		28.1	5.35		2.87894	±	0.0985118	2.04771	±	0.0458349	1.86104	±	0.0589187	1.80815	±	0.0523978	1.78265	±	0.0669284		0.178895	±	0.309855	0	±	0	0	±	0	0	±	0	0	±	0	0.00339504	4.39271e-18	0.0212699	(DL)-glycerol-3-phosphatase 1/P41277-YIL053W/Cyt/P, Ub/SP	98/11(36)
2	40.38	5.77		39.46	5.78		2.76212	±	0.0517375	1.83174	±	0.129125	0.532894	±	0.922999	0	±	0	0	±	0		2.54173	±	0.157568	3.21117	±	0.173385	3.57292	±	0.0798587	3.16188	±	0.013074	3.20809	±	0.0675029	0.00121792	4.8931e-10	0.000127617	3'(2'),5'-bisphosphate nucleotidase/P32179-YOL064C/Cyt	133/15(39)
3	26.85	5.49		22.89	5.46		2.90873	±	0.0832961	2.60035	±	0.0795009	2.46539	±	0.0674017	2.37918	±	0.0190758	2.31884	±	0.0535065		0	±	0	0	±	0	0	±	0	0	±	0	0	±	0	9.26134e-05	6.34282e-31	9.26134e-05	3,4-dihydroxy-2-butanone 4-phosphate synthase/Q99258-YDR487C/Cyt, mit/Homd/P	138/14(66)
4	15.96	5.55		20.5	5.5		2.41063	±	0.0552622	2.00865	±	0.0291065	1.98617	±	0.0543204	1.21917	±	0.0673432	0.820224	±	0.710617		1.86743	±	0.044441	1.82166	±	0.0463942	0	±	0	0	±	0	0	±	0	6.91311e-07	3.10823e-05	0.651105	3-hydroxyanthranilate 3,4-dioxygenase/P47096-YJR025C/Cyt, nuc/	89/9(53)
5	29.13	6.75		20.57	6.75		3.32	±	0.0591149	3.0176	±	0.0356515	2.88577	±	0.0561786	2.89329	±	0.0519156	2.66327	±	0.0503198		2.88408	±	0.0488371	3.1908	±	0.159333	3.2903	±	0.116428	3.03048	±	0.0197813	2.97968	±	0.123625	0.000726375	0.0470223	0.0167973	ADP-ribosylation factor 1/P11076-YDL192W/Go/Lip	73/7(26)/R.NTEGVIFVVDSNDR.S (34)/ K.NISFTVWDVGGQDRIR.S (8)
6	36.25	6.25		37.25	6.26		2.71023	±	0.0747114	2.46877	±	0.145118	2.43381	±	0.11115	2.3788	±	0.0252695	2.3533	±	0.0382485		0	±	0	0	±	0	0	±	0	0	±	0	0	±	0	0.00501837	1.48261e-32	0.00501837	Alcohol dehydrogenase 1//Cyt/Homt/P, Ac/SP	173/21(61)
7	22.73	5.08		24.12	4.46		3.08137	±	0.0885548	2.54013	±	0.127107	2.32765	±	0.0615475	1.58988	±	0.0458998	1.56437	±	0.0553003		2.92468	±	0.0421501	2.87891	±	0.0435615	2.82127	±	0.0236647	2.72209	±	0.0330843	0.892782	±	1.54634	1.97792e-06	0.265592	0.438541	Co-chaperone protein SBA1/P28707-YKL117W/Cyt, nuc/	78/5(12)/K.DLESEYWPR.L (64)
8	41.48	5.9		40.38	5.95		2.84702	±	0.0685037	2.66361	±	0.149362	2.48977	±	0.0676211	2.07709	±	0.0648201	1.88289	±	0.0239076		2.62332	±	0.124589	3.52691	±	0.122625	2.70398	±	0.0318007	2.60479	±	0.023506	3.01551	±	0.147914	0.00155372	5.01976e-05	0.00327207	Cytochrome c peroxidase/P00431-YKR066C/Mit/P	67/9(28)
9	37.15	5.79		34.95	5.8		3.31896	±	0.0708472	3.14579	±	0.0558018	3.04274	±	0.0224304	2.98372	±	0.0407516	2.89847	±	0.0389446		3.25612	±	0.0436258	3.21034	±	0.0440542	3.15271	±	0.0207442	3.05352	±	0.0339276	2.98244	±	0.031076	8.40381e-10	0.0371155	0.243969	Dihydroorotate dehydrogenase/P28272-YKL216W/Cyt/homd	89/12(49)/R.QKNYPDAPAIFFSVAGMSIDENLNLLR.K (5)
10	30.19	6.08		46.83	6.16		2.92302	±	0.060995	2.49307	±	0.0997813	2.45144	±	0.0449644	2.35423	±	0.0450176	2.32873	±	0.0596572		0	±	0	0	±	0	0	±	0	0	±	0	0	±	0	0.00150165	6.7986e-29	0.00150165	Enolase 1/P00924-YGR254W/Cyt/Homd/P/SP	136/6(13)/ R.SGETEDTFIADLVVGLR.T (102) / K.VNQIGTLSESIK.A (19)
11	43.69	6.08		46.83	6.16		2.48681	±	0.119237	2.19345	±	0.0442347	2.0791	±	0.176199	1.89236	±	0.0769744	1.86686	±	0.0911196		0	±	0	0	±	0	0	±	0	0	±	0	0	±	0	6.83959e-05	1.15334e-27	6.83959e-05	Enolase 1/P00924-YGR254W/Cyt/Homd/P/SP	321/13(29)/K.AVDDFLISLDGTANK.S ( 110) / R.SGETEDTFIADLVVGLR.T (105) / R.GNPTVEVELTTEK.G (39
12	46.74	6.09		46.83	6.16		2.58505	±	0.0988852	2.10475	±	0.127356	2.04615	±	0.0602218	1.95678	±	0.0350436	1.93128	±	0.0432973		0	±	0	0	±	0	0	±	0	0	±	0	0	±	0	0.00250243	1.71207e-25	0.00250243	Enolase 1/P00924-YGR254W/Cyt/Homd/P/SP	117/7(13)/R.SGETEDTFIADLVVGLR.T (92) / R.SGETEDTFIADLVVGLR.T (73) / R.SGETEDTFIADLVVGLR.T (9)
13	28.58	5.68		46.94	5.67		3.06427	±	0.0622165	2.50837	±	0.102926	2.48017	±	0.0504906	2.51978	±	0.0656531	2.54069	±	0.0172116		0	±	0	0	±	0	0	±	0	0	±	0	0	±	0	0.0941848	1.91297e-26	0.0941848	Enolase 2/P00925-YHR174W/Cyt/Homd/P/SP	220/10(23)/ R.SGETEDTFIADLVVGLR.T (90) / K.TAGIQIVADDLTVTNPAR.I (69) / K.VNQIGTLSESIK.A (25
14	37.47	5.74		46.94	5.67		2.42508	±	0.0415884	2.15118	±	0.151398	2.02005	±	0.0356926	1.9778	±	0.0151488	1.58074	±	0.0102947		0	±	0	0	±	0	0	±	0	0	±	0	0	±	0	2.62783e-08	7.28114e-30	2.62783e-08	Enolase 2/P00925-YHR174W/Cyt/Homd/P/SP	314/10(20)/ K.AVYAGENFHHGDKL.- (85) / R.SGETEDTFIADLVVGLR.T (114) / K.VNQIGTLSESIK.A (79)
15	31.67	5.95		27.37	5.93		2.49866	±	0.137525	2.11624	±	0.109528	2.04524	±	0.0942204	1.30672	±	1.13259	0.569632	±	0.986632		0	±	0	0	±	0	0	±	0	0	±	0	0	±	0	0.000150563	2.52725e-11	0.000150563	Family of serine hydrolases 1/P38777-YHR049W/Cyt, nuc	130/15(51)
16	26.52	5.79		12.2	5.72		2.79529	±	0.0754125	2.06258	±	0.028522	2.05476	±	0.0217793	2.00187	±	0.0461994	1.97637	±	0.046007		0.332622	±	0.576119	0	±	0	0	±	0	0	±	0	0	±	0	0.0141148	2.74333e-18	0.234652	FK506-binding protein 1/P20081-YNL135C/Cyt/P	195/14(91)
17	14.2	5.33		14.59	5.34		2.90624	±	0.0503559	2.0475	±	0.0712185	0	±	0	0.321373	±	0.556634	0.0350565	±	0.0607196		1.84956	±	0.0474793	1.1855	±	1.02691	0	±	0	0	±	0	0	±	0	6.85221e-05	0.13967	0.32948	FK506-binding protein 2/P32472-YDR519W/Er	84/8(54)
18	47.69	5.56		39.88	5.51		2.85087	±	0.0893281	2.69539	±	0.0175009	2.29459	±	0.212435	2.32001	±	0.0856364	2.29451	±	0.0888246		0	±	0	0	±	0	0	±	0	0	±	0	0	±	0	0.00286695	7.15354e-27	0.00286695	Fructose-bisphosphate aldolase/P14540-YKL060C/Cyt/Homd/P/SP	162/8(19)/K.GISNEGQNASIK.G (62)/ K.GAIAAAHYIR.S (38)/ R.SIAPAYGIPVVLHSDHCAK.K (37)
19	38.5	5.57		39.88	5.51		2.39833	±	0.0997468	2.06232	±	0.17234	2.00812	±	0.067219	1.95523	±	0.0949129	1.92973	±	0.102424		0	±	0	0	±	0	0	±	0	0	±	0	0	±	0	0.0079213	3.10506e-27	0.0079213	Fructose-bisphosphate aldolase/P14540-YKL060C/Cyt/Homd/P/SP	122/7(18)/K.GISNEGQNASIK.G (66)/ R.SIAPAYGIPVVLHSDHCAK.K (23)/ K.TGVIVGEDVHNLFTYAK.E (9)
20	53.91	5.87		51.09	5.93		2.80663	±	0.0634689	2.40536	±	0.0977057	2.36582	±	0.0607913	2.24103	±	0.039749	2.21553	±	0.0518484		2.00108	±	0.0215722	1.95531	±	0.0238525	0	±	0	0	±	0	0	±	0	0.000100436	4.97853e-09	0.00789892	Fumarate reductase/P32614-YEL047C/Cyt, mit, mef	78/12(25)
21	15.8	5.15		12.48	4.98		2.58134	±	0.121586	0	±	0	0	±	0	0	±	0	0	±	0		2.47507	±	0.135896	2.42929	±	0.140117	2.37166	±	0.132337	0.791832	±	1.37149	0	±	0	1.36284e-05	0.000766777	0.106791	Glutaredoxin-1/P25373-YCL035C/Cyt7/P/SP	163/9(70)/K.HIGGNDDLQELR.E (57)/K.TYCPYCHAALNTLFEK.L(31)
22	42.05	6.43		35.93	6.46		2.52402	±	0.0573163	2.14805	±	0.0497632	2.12009	±	0.0975937	2.11896	±	0.0523419	2.09346	±	0.0506453		2.11514	±	0.03658	2.06937	±	0.0395891	1.33264	±	1.15425	0	±	0	0	±	0	1.5509e-06	2.0456e-07	3.75651e-05	Glyceraldehyde-3-phosphate dehydrogenase 2/P00358-YJR009C /Cyt/Homt/SP	99/4(7)/K.LVSWYDNEYGYSTR.V (59) / K.TVDGPSHKDWR.G (33)
23	33.89	6.76		35.93	6.46		2.50243	±	0.132757	0	±	0	0	±	0	0	±	0	0	±	0		0	±	0	0	±	0	0	±	0	0	±	0	0	±	0	0.0413055	0.0459931	0.0413055	Glyceraldehyde-3-phosphate dehydrogenase 2/P00358-YJR009C /Cyt/Homt/SP	292/26(87)
24	59.7	6.76		35.93	6.46		2.49243	±	0.0740767	0	±	0	0	±	0	0	±	0	0	±	0		0	±	0	0	±	0	0	±	0	0	±	0	0	±	0	0.0411019	0.0457743	0.0411019	Glyceraldehyde-3-phosphate dehydrogenase 2/P00358-YJR009C /Cyt/Homt/SP	278/25(83
25	39.87	6.4		35.83	6.46		3.11036	±	0.0576497	2.44559	±	0.0872327	2.43161	±	0.090918	2.37873	±	0.0791306	2.35323	±	0.0925535		0	±	0	0	±	0	0	±	0	0	±	0	0	±	0	0.0134553	1.47191e-24	0.0134553	Glyceraldehyde-3-phosphate dehydrogenase 3/P00359/YJL052W/Cyt/Homt/P/SP	224/21(80)
26	35.35	6.41		35.83	6.46		2.37465	±	0.0834178	2.28066	±	0.0241882	2.03618	±	0.0648222	1.9937	±	0.0464956	1.94071	±	0.0213899		0	±	0	0	±	0	0	±	0	0	±	0	0	±	0	3.10275e-05	7.26067e-32	3.10275e-05	Glyceraldehyde-3-phosphate dehydrogenase 3/P00359/YJL052W/Cyt/Homt/P/SP	278/25(83)
27	32.61	6.43		35.83	6.46		2.44138	±	0.136161	2.25463	±	0.120054	2.05328	±	0.0393787	1.46837	±	0.0664217	1.44287	±	0.0745598		0.341796	±	0.592008	0	±	0	0	±	0	0	±	0	0	±	0	7.4325e-06	9.0867e-19	0.000686391	Glyceraldehyde-3-phosphate dehydrogenase 3/P00359/YJL052W/Cyt/Homt/P/SP	244/24(83)
28	38.45	6.43		35.83	6.46		3.67715	±	0.090696	2.87521	±	0.0594006	2.80781	±	0.0492498	2.76663	±	0.0490607	2.54236	±	0.0207886		2.20507	±	0.0292538	2.1593	±	0.0318862	2.10166	±	0.0214235	0	±	0	0	±	0	5.08253e-10	1.86216e-12	1.49146e-05	Glyceraldehyde-3-phosphate dehydrogenase 3/P00359/YJL052W/Cyt/Homt/P/SP	292/26(87)
29	32.41	6.7		35.83	6.46		2.90528	±	0.0636673	2.53741	±	0.0399065	2.44379	±	0.101423	2.32727	±	0.0469937	2.21879	±	0.0403041		0.424611	±	0.735449	0	±	0	0	±	0	0	±	0	0	±	0	0.00504435	4.54771e-20	0.244293	Glyceraldehyde-3-phosphate dehydrogenase 3/P00359/YJL052W/Cyt/Homt/P/SP	67/9(35)
30	18.75	6.72		35.83	6.46		3.11813	±	0.0404007	3.04646	±	0.0871757	2.97547	±	0.0644995	2.92258	±	0.0487484	2.89708	±	0.0618382		0.906223	±	1.56962	0	±	0	0	±	0	0	±	0	0	±	0	0.167453	1.25783e-14	0.53864	Glyceraldehyde-3-phosphate dehydrogenase 3/P00359/YJL052W/Cyt/Homt/P/SP	203/22(57)
31	31.4	5.81		34.89	5.8		3.65227	±	0.0420291	2.99804	±	0.0650821	2.77436	±	0.138396	2.72526	±	0.0300906	2.38809	±	0.028841		3.58942	±	0.0634612	3.54365	±	0.063596	3.48601	±	0.0884322	3.38682	±	0.137707	3.31574	±	0.118862	1.17185e-06	2.63589e-08	0.00162649	Guanine nucleotide-binding protein subunit beta-like protein/P38011-YMR116C/Cyt/P, Ac/SP	65/10(29)
32	55.6	5.4		66.66	5.37		3.01735	±	0.0672212	2.92032	±	0.0877646	2.68257	±	0.0593232	2.58577	±	0.0309958	2.39318	±	0.0396547		2.52219	±	0.0660169	2.47641	±	0.067593	2.41878	±	0.0466577	2.31959	±	0.00983427	0	±	0	2.62938e-08	5.4762e-06	7.47489e-05	Heat shock protein SSB2/P40150-YNL209W/Cyt/SP	91/14(25)
33	16.35	5.15		54.13	5.16		1.48042	±	1.28217	1.26812	±	1.09826	0	±	0	0	±	0	0	±	0		1.59768	±	0.05502	0	±	0	0	±	0	0	±	0	0	±	0	0.00424398	0.38831	0.528937	Hexokinase-2/P04807-YGL253W/Cyt/P/SP	120/15(55)
34	69.59	5.16		54.13	5.16		0.764454	±	1.32407	1.84079	±	0.41164	0.533483	±	0.92402	0.884973	±	0.0412783	0.261206	±	0.452422		1.95752	±	0.0269233	1.91175	±	0.0292561	0	±	0	0	±	0	0	±	0	0.00165848	0.769187	0.169991	Hexokinase-2/P04807-YGL253W/Cyt/P/SP	128/16(43)
35	12.06	6.44		17.78	6.44		3.39486	±	0.0330332	2.65402	±	0.0867879	2.61096	±	0.0908347	2.5931	±	0.0286037	2.58763	±	0.0135468		3.29296	±	0.0418796	3.70911	±	0.103064	3.58078	±	0.104119	3.94299	±	0.0623808	3.25252	±	0.153326	0.062272	5.6166e-08	0.164719	Hit family protein 1/Q04344-YDL125C/Cyt, nuc	79/8(50)
36	28.31	5.11		36.98	5.11		3.19268	±	0.0746219	2.46396	±	0.0997106	2.45594	±	0.0370696	2.4812	±	0.036961	2.4557	±	0.0475919		2.13363	±	0.0337821	2.08785	±	0.0367966	1.3451	±	1.165	0	±	0	3.5985	±	0.12785	0.621702	0.0316249	0.181744	Homocysteine S-methyltransferase 2/Q08985-YPL273W/Cyt, nuc/P	205/19(57)
37	26.72	5.34		23.86	5.31		2.55471	±	0.0409489	2.35976	±	0.104442	2.28877	±	0.126127	2.16799	±	0.0363514	2.14249	±	0.0398488		0	±	0	0	±	0	0	±	0	0	±	0	0	±	0	8.11151e-05	3.78885e-33	8.11151e-05	HSP26/P15992-YBR072W/Cyt, nuc/P/SP	R.VITLPDYPGVDADNIK.A (27)
38	59.25	5.83		31.76	5.82		3.36751	±	0.0793577	3.10559	±	0.0381471	2.9077	±	0.0367534	2.91141	±	0.0376232	2.73635	±	0.0113171		2.16995	±	0.0342362	2.12417	±	0.0368819	1.37059	±	1.18708	0	±	0	0.853689	±	1.47863	0.00334393	2.36477e-07	0.0905643	Hydroxyacylglutathione hydrolase (glyoxalase II)/Q05584-YDR272W/Cyt/P	124/14(57)
39	46.1	8		127.26	8.9		4.41465	±	0.0575498	3.39039	±	0.0970978	3.22029	±	0.0698746	2.98281	±	0.0461825	2.98316	±	0.0217707		2.3541	±	0.0198791	2.30833	±	0.0227736	2.25069	±	0.0191737	3.39829	±	0.0214166	3.32721	±	0.0348884	0.477996	9.80228e-06	2.63107e-07	Inhibitory regulator protein BUD2/CLA2/P33314-YKL092C/P	56/18(18)/K.KLLTCLIWWSSMK.T (1)
40	34.08	5.36		32.33	5.36		3.24443	±	0.0494821	2.7668	±	0.0735252	2.7044	±	0.0771391	2.73728	±	0.0139051	2.06479	±	0.0442252		1.58441	±	0.167802	3.44086	±	0.174161	3.38323	±	0.161636	0	±	0	0	±	0	1.13999e-05	0.00107025	0.00541732	Inorganic pyrophosphatase/P00817-YBR011C/Cyt/Homd/P	128/13(53)
41	36.32	7.71		44.51	9.1		0.746767	±	1.29344	1.99723	±	0.244916	1.92623	±	0.254027	0.542492	±	0.939624	0.331849	±	0.57478		0	±	0	0	±	0	0	±	0	0	±	0	0	±	0	0.0528884	5.33561e-05	0.0528884	Ketol-acid reductoisomerase/P06168-YLR355C/Mit/P	147/18(47)
42	50.78	5.97		39.71	5.95		3.27963	±	0.0180364	2.86702	±	0.10348	2.79602	±	0.0815901	2.74313	±	0.0681525	2.71763	±	0.0813609		1.75113	±	0.035559	1.13301	±	0.981648	0	±	0	0	±	0	0	±	0	0.000830373	7.56668e-13	0.0385957	Mannose-1-phosphate guanyltransferase/P41940/YDL055C/CytP	140/7(18)/ K.IGPDVVIGPNVTIGDGVR.I (94) / K.ETFPILVEEK.Q (21)
43	36.25	5.74		48.44	5.66		2.7667	±	0.0696064	2.47441	±	0.159466	2.45619	±	0.0380198	2.4033	±	0.0304145	2.3778	±	0.0450889		2.05268	±	0.0469866	2.0069	±	0.0499877	0	±	0	0	±	0	0	±	0	0.000226207	3.11426e-09	0.00318997	Mannose-6-phosphate isomerase/P29952-YER003C/Cyt/P, Ac/SP	125/16(38)
44	46.48	6.06		44.98	6.13		2.46772	±	0.0478137	0	±	0	0	±	0	0	±	0	0	±	0		0	±	0	0	±	0	0	±	0	0	±	0	0	±	0	0.0410483	0.0457167	0.0410483	NADPH dehydrogenase 2/Q03558-YHR179W/Mit, nuc/Homd/Hetd/P/SP	116/14(35)
45	26.24	6.54		21.43	6.51		2.66563	±	0.149804	1.28251	±	1.11068	0	±	0	0	±	0	0	±	0		1.84524	±	0.0482319	1.18237	±	1.02421	0	±	0	0	±	0	0	±	0	0.000202715	0.544954	0.546918	Peptide methionine sulfoxide reductase/P40029-YER042W/Cyt, nuc/P	108/11(58)
46	14.6	6.79		17.49	6.9		3.64983	±	0.0363506	3.18752	±	0.0362466	3.14939	±	0.179004	3.3509	±	0.023711	3.3254	±	0.0182683		0.336625	±	0.583052	0	±	0	0	±	0	0	±	0	2.94475	±	0.113337	0.000244518	1.03418e-12	0.000128662	Peptidyl-prolyl cis-trans isomerase/P14832-YDR155C/Cyt, mit/SP	136/13(67)
47	53.89	6.77		44.76	7.11		2.37738	±	0.0880941	2.33802	±	0.0646273	2.26993	±	0.0842597	2.21704	±	0.107465	2.19154	±	0.103145		0	±	0	0	±	0	0	±	0	0	±	0	0	±	0	0.00656924	1.36384e-35	0.00656924	Phosphoglycerate kinase/P00560-YCR012W/Cyt/P, Ac/SP	297/27(70)
48	46.91	6.78		44.76	7.11		2.90611	±	0.0885027	0	±	0	0.748504	±	0.393646	0	±	0	0	±	0		0	±	0	0	±	0	0	±	0	0	±	0	0	±	0	0.0143365	0.00802153	0.0143365	Phosphoglycerate kinase/P00560-YCR012W/Cyt/P, Ac/SP	388/32(77)
49	28.73	6.81		44.76	7.11		2.71324	±	0.0879228	2.60665	±	0.100649	2.44742	±	0.0290579	2.38815	±	0.0550294	2.24275	±	0.0321907		0	±	0	0	±	0	0	±	0	0	±	0	0	±	0	2.90873e-07	2.99045e-36	2.90873e-07	Phosphoglycerate kinase/P00560-YCR012W/Cyt/P, Ac/SP	239/12(26)/K.GVEVVLPVDFIIADAFSADANTK.T(60)/K.EGIPAGWQGLDNGPESR.K (79)/K.TIVWNGPPGVFEFEK.F(37)
50	40.59	6.81		44.76	7.11		2.94495	±	0.0384349	2.57643	±	0.120535	2.33069	±	0.0204915	2.18706	±	0.0102923	2.16156	±	0.0247078		0	±	0	0	±	0	0	±	0	0	±	0	0	±	0	5.9141e-05	3.13366e-27	5.9141e-05	Phosphoglycerate kinase/P00560-YCR012W/Cyt/P, Ac/SP	230/23(64)
51	24.51	6.82		44.76	7.11		3.04581	±	0.0663336	3.03446	±	0.0466761	2.96346	±	0.0687663	2.91057	±	0.0916095	2.88507	±	0.0874396		1.85958	±	1.61282	0	±	0	0	±	0	0	±	0	0	±	0	0.0794774	4.67266e-11	0.195696	Phosphoglycerate kinase/P00560-YCR012W/Cyt/P, Ac/SP	325/80(74)
52	42.83	6.82		44.76	7.11		2.69289	±	0.105752	2.55502	±	0.0593707	2.48402	±	0.0626212	2.43114	±	0.0869645	2.40563	±	0.096929		0	±	0	0	±	0	0	±	0	0	±	0	0	±	0	0.00183694	2.59657e-35	0.00183694	Phosphoglycerate kinase/P00560-YCR012W/Cyt/P, Ac/SP	276/25(70)
53	26.29	6.83		44.76	7.11		2.64912	±	0.0485646	2.10329	±	0.0968567	1.9018	±	0.0709781	1.84891	±	0.0870275	1.82341	±	0.0999727		0	±	0	0	±	0	0	±	0	0	±	0	0	±	0	0.00224217	1.49382e-22	0.00224217	Phosphoglycerate kinase/P00560-YCR012W/Cyt/P, Ac/SP	277/26(70)
54	45.7	6.83		44.76	7.11		2.67864	±	0.0683185	2.64064	±	0.117453	2.56964	±	0.0946182	2.51675	±	0.0676312	2.49125	±	0.0729158		0	±	0	0	±	0	0	±	0	0	±	0	0	±	0	0.0044594	1.89854e-37	0.0044594	Phosphoglycerate kinase/P00560-YCR012W/Cyt/P, Ac/SP	294/27(67)
55	59.88	6.87		44.76	7.11		2.45302	±	0.0883042	2.41752	±	0.128061	2.25986	±	0.0795357	2.20697	±	0.102949	2.18147	±	0.0988794		0	±	0	0	±	0	0	±	0	0	±	0	0	±	0	0.00180822	3.97309e-33	0.00180822	Phosphoglycerate kinase/P00560-YCR012W/Cyt/P, Ac/SP	248/24(68)
56	41.49	6.9		44.76	7.11		2.75406	±	0.0474954	2.72347	±	0.0904117	2.65247	±	0.0672677	2.59959	±	0.0425287	2.50904	±	0.106041		0	±	0	0	±	0	0	±	0	0	±	0	0	±	0	5.32091e-05	1.18905e-39	5.32091e-05	Phosphoglycerate kinase/P00560-YCR012W/Cyt/P, Ac/SP	292/27(70)
57	32.16	7.9		27.59	8.81		2.40184	±	0.132243	2.25552	±	0.0804661	2.23328	±	0.0387678	2.225	±	0.044905	1.33059	±	0.0416564		1.9596	±	0.0266552	1.91383	±	0.0289858	0	±	0	0	±	0	0	±	0	9.4622e-06	2.01805e-07	0.0742643	Phosphoglycerate mutase 1/P00950-YKL152C/Cyt/Homt/P/SP	182/19(62)
58	35.19	6.05		31.78	6.01		3.51312	±	0.0280458	4.10602	±	0.0511695	3.8708	±	0.067193	3.36239	±	0.0219833	2.98893	±	0.010531		3.45027	±	0.00328485	3.4045	±	0.00160263	3.34686	±	0.0253957	3.24767	±	0.076452	3.17659	±	0.0620613	8.40605e-07	0.000889129	0.00231624	Probable 6-phosphogluconolactonase 3/P38858-YHR163W/Cyt, Nuc	161/16(60)
59	14.91	7.98		85.7	8.57		3.89199	±	0.0530213	3.67732	±	0.109196	3.31418	±	0.0605826	3.24826	±	0.0306421	2.90313	±	0.0382144		2.28426	±	0.0286182	2.23848	±	0.0314889	3.58983	±	0.0697016	3.4506	±	0.0240288	3.4959	±	0.161724	0.429613	0.00567133	5.91513e-06	Protein SOK2/P53438-YMR016CNuc/P	M.PIGNPINTNDIKSNR.M(31)
60	16.84	5.46		21.01	5.46		3.44452	±	0.0352734	2.97149	±	0.0826646	2.57061	±	0.0757681	2.43404	±	0.0349964	2.12325	±	0.0511979		0.17085	±	0.295921	0	±	0	0	±	0	0	±	0	0	±	0	1.03623e-06	1.85826e-24	1.40936e-05	Protoplast secreted protein 2/Q12335-YDR032C/SP	61/7(35)
61	47.92	5.18		49.11	5.1		3.22609	±	0.0849095	3.21653	±	0.0915924	3.14553	±	0.0909934	3.09264	±	0.110954	3.06714	±	0.122938		2.35477	±	0.0198023	3.35975	±	0.138029	3.6506	±	0.112234	3.55141	±	0.0911674	0	±	0	0.00183332	0.0560653	0.0052402	Saccharopine dehydrogenase [NADP+, L-glutamate-forming]/P38999-YNR050C/Cyt	251/10(15)/ R.TKTDVVTSSYISPALR.E (90)/ K.DLYHIPEAETVIR.G (64)/K.FGIEWADGTTETR.T (63)
62	40.98	5		42.07	5.04		2.67639	±	0.0747927	2.27451	±	0.0657733	2.26461	±	0.0612073	2.33792	±	0.0564212	2.21275	±	0.0147181		3.34014	±	0.0355412	3.29436	±	0.0351489	3.23673	±	0.0105763	3.45305	±	0.0241026	3.38197	±	0.034093	0.26396	1.45977e-18	0.00398876	S-adenosylmethionine synthetase 1/P10659-YLR180W/Cyt/Hett	377/34(78)
63	49.93	5.65		15.95	5.62		3.59165	±	0.0276132	2.98516	±	0.0549597	2.90753	±	0.0528867	2.5863	±	0.0483372	2.79329	±	0.0129007		2.36303	±	0.0188615	2.31725	±	0.0217611	3.68151	±	0.113738	3.58232	±	0.0951035	3.51124	±	0.118614	0.233722	0.42833	0.000200308	Superoxide dismutase/P00445-YJR104C/Cyt, mit, nuc/P, Ub/SP	109/10(71)
64	17.33	5.17		11.31	4.79		2.66136	±	0.0817613	2.22654	±	0.114904	0	±	0	0	±	0	0	±	0		4.98996	±	0.0194946	4.22186	±	0.0662403	4.17198	±	0.0793701	4.34723	±	0.0200728	4.21375	±	0.0489684	0.000247825	9.77938e-14	0.00488023	Thioredoxin-2/P22803-YGR209C/Cyt, Go, mem, nuc/P	95/8(90)
65	34.3	5.81		26.89	5.74		2.91458	±	0.0564713	2.84044	±	0.0783525	2.75047	±	0.0454992	2.68428	±	0.0301026	2.50478	±	0.0129354		2.31405	±	0.024716	2.26827	±	0.0275938	2.21064	±	0.0206875	0	±	0	0	±	0	1.4741e-10	4.02226e-12	2.93214e-08	Triosephosphate isomerase/P00942-YDR050C/Cyt/Homd/SP	200/7(21)/K.ASGAFTGENSVDQIK.D (77) /K.ASGAFTGENSVDQIKDVGAK.W (60)/ R.SYFHEDDKFIADK.T (39)
66	23.32	5.85		26.89	5.74		2.42965	±	0.107043	2.10414	±	0.128401	1.93858	±	0.0505476	2.14397	±	0.132742	2.11847	±	0.118175		0	±	0	0	±	0	0	±	0	0	±	0	0	±	0	0.413329	8.52891e-26	0.413329	Triosephosphate isomerase/P00942-YDR050C/Cyt/Homd/SP	162/8(19)/K.GISNEGQNASIK.G (62)/ K.GAIAAAHYIR.S (38)/ R.SIAPAYGIPVVLHSDHCAK.K (37)
67	18.99	6.05		16.61	6.04		2.66632	±	0.0423504	2.2229	±	0.0777731	1.96407	±	0.0487235	1.91683	±	0.0498087	1.78516	±	0.0383964		2.48341	±	0.129098	2.77752	±	0.0504591	2.71988	±	0.0268452	3.49561	±	0.0263345	3.42453	±	0.0339243	0.115104	4.93506e-12	6.41633e-09	Ubiquitin-conjugating enzyme E2 4/P15731-YBR082C/P	K.DQWSPALTLSK.V (37)
68	14.95	6.35		15.7	6.3		2.39375	±	0.087389	2.1384	±	0.110053	2.13215	±	0.104849	1.84668	±	0.0508447	1.69206	±	0.0439566		2.86178	±	0.0527806	3.30995	±	0.14444	3.4342	±	0.0125854	3.41685	±	0.0223216	3.35274	±	0.0917094	0.0422621	1.45938e-17	5.68064e-06	Ubiquitin-conjugating enzyme variant MMS2/P53152-YGL087C/Cyt, nuc/P	85/10(76)
69	28.36	5.28		27.69	5.28		3.04477	±	0.0472029	2.8291	±	0.0669124	2.61633	±	0.111942	2.53348	±	0.0297304	0.700236	±	0.606579		1.80766	±	0.0423776	0.582007	±	1.00807	0	±	0	0	±	0	0	±	0	4.2151e-06	2.81643e-09	0.153245	Uncharacterized phosphatase/P53981-YNL010W/Cyt, nuc	131/14(57)
70	14.39	5.2		27.54	5.1		3.83292	±	0.0610985	3.7226	±	0.0528813	3.2701	±	0.00718237	3.14201	±	0.0508648	2.92537	±	0.0200926		1.83987	±	1.59447	0	±	0	0	±	0	0	±	0	0	±	0	0.00831291	1.86043e-12	0.796886	Uncharacterized protein YLR301W/Q05905-YLR301W/Cyt, nuc/P	177/16(65)
71	19.4	5.2		27.54	5.1		3.16762	±	0.0998186	3.01998	±	0.0747186	2.95507	±	0.0674602	2.9338	±	0.0422638	2.23557	±	0.0151036		1.98418	±	0.0235826	3.07096	±	0.146884	3.01332	±	0.126447	2.91413	±	0.0721047	2.84305	±	0.0856211	0.163275	0.399444	0.000815795	Uncharacterized protein YLR301W/Q05905-YLR301W/Cyt, nuc/P	123/6(19)/K.VTDEAYDGLVIVIGR.W (92
72	20.66	5.58		24.86	5.58		3.01565	±	0.0576086	2.69297	±	0.172468	2.6692	±	0.0515685	2.3909	±	0.0504882	2.39258	±	0.0539868		2.77764	±	0.0695683	3.09789	±	0.144338	3.34048	±	0.0660427	2.46507	±	0.0323309	2.89001	±	0.130894	0.00212182	0.00378963	0.281302	Uracil phosphoribosyltransferase/P18562-YHR128W/P	80/7(28)/K.LFYEKLPEDISER.Y (22)/ R.LLVEEGLNHLPVQK.Q (21)
73	10.28	5.61		24.86	5.58		3.76655	±	0.0539815	3.76433	±	0.0507919	3.69334	±	0.0669643	3.64045	±	0.0820678	3.61495	±	0.0739068		2.63419	±	0.120666	2.58842	±	0.123872	2.53078	±	0.108768	2.43159	±	0.0630095	0	±	0	4.78472e-07	8.02994e-12	3.86356e-06	Uracil phosphoribosyltransferase/P18562-YHR128W/P	227/21(79)
74	17.41	5		0	0		2.69605	±	0.0716347	2.34669	±	0.127729	2.19732	±	0.147116	0.327107	±	0.566565	0	±	0		0	±	0	0	±	0	0	±	0	0	±	0	0	±	0	4.60441e-11	2.38713e-14	4.60441e-11		0
75	18.7	5		0	0		4.20394	±	0.0576908	4.86691	±	0.0462146	4.68776	±	0.0498937	4.72114	±	0.0343047	4.71193	±	0.030393		4.10389	±	0.042465	4.05811	±	0.0388937	4.00048	±	0.0578999	3.90129	±	0.112489	3.83021	±	0.101203	0.817029	5.46069e-11	0.00657839		0
76	78.55	5.17		0	0		1.52889	±	1.32421	1.94388	±	0.533044	1.10336	±	0.955541	1.09037	±	0.0787452	0.693953	±	0.603033		2.27149	±	0.0303748	2.22572	±	0.0332435	2.16809	±	0.0236551	0	±	0	0	±	0	2.22657e-06	0.789381	0.00716532		0
77	40.15	5.19		0	0		2.71449	±	0.106965	2.47464	±	0.159968	2.4784	±	0.0552369	2.56142	±	0.00882323	2.52132	±	0.0263646		3.48675	±	0.0204932	3.26495	±	0.156398	3.40993	±	0.0172706	3.39779	±	0.0213778	3.17915	±	0.122051	0.0376939	2.6232e-16	0.27574		0
78	7.54	5.23		0	0		3.50203	±	0.0868943	3.49686	±	0.0914956	3.42586	±	0.0742088	3.37297	±	0.0469989	3.34747	±	0.0395321		1.52094	±	0.10261	0	±	0	0	±	0	0	±	0	0	±	0	0.0177314	5.18121e-18	0.0958563		0
79	30.79	5.23		0	0		2.30943	±	0.122927	0.613159	±	1.06202	0.530811	±	0.919391	0	±	0	0	±	0		2.12802	±	0.0346174	2.08225	±	0.0376301	1.34133	±	1.16174	0	±	0	0	±	0	5.93723e-06	0.124844	0.328913		0
80	46.32	5.23		0	0		1.49499	±	1.29472	2.02667	±	0.0878698	1.95567	±	0.0660354	1.90279	±	0.0543225	1.87728	±	0.0681829		3.13434	±	0.0691284	3.08857	±	0.0694847	3.03094	±	0.0454222	2.93175	±	0.0163336	2.86066	±	0.0341888	0.740299	1.14577e-08	0.29937		0
81	30.12	5.24		0	0		2.64016	±	0.0695258	2.1892	±	0.102297	2.1182	±	0.0928102	2.06531	±	0.10345	2.03981	±	0.11752		2.32829	±	0.022944	2.28252	±	0.0258266	2.22488	±	0.0200072	0	±	0	0	±	0	6.21003e-10	3.74983e-07	1.56724e-07		0
82	35.01	5.24		0	0		2.5502	±	0.0939338	2.21653	±	0.0743724	2.1813	±	0.105474	2.10024	±	0.0416651	2.10965	±	0.0110028		2.3958	±	0.0279358	2.35002	±	0.0284638	2.29239	±	0.00844576	0	±	0	0	±	0	5.4534e-10	4.63894e-07	3.56746e-08		0
83	71.81	5.25		0	0		2.38085	±	0.0902393	1.29251	±	1.11935	0.522483	±	0.904968	0	±	0	0	±	0		2.20789	±	0.0288711	2.16212	±	0.0315024	2.10448	±	0.0211983	0	±	0	0	±	0	8.4625e-08	0.062073	0.29583		0
84	6.5	5.26		0	0		3.00584	±	0.0860725	2.98803	±	0.109832	2.91703	±	0.0980019	2.86414	±	0.10512	2.83864	±	0.11958		2.89116	±	0.0476256	3.68485	±	0.105375	3.62722	±	0.0973519	3.52803	±	0.0698133	3.45694	±	0.0541496	0.884474	1.19829e-06	0.112137		0
85	42.34	5.26		0	0		2.42107	±	0.114019	2.22296	±	0.0357473	2.10862	±	0.0207038	1.98202	±	0.0212454	1.95652	±	0.0338756		2.1087	±	0.0375838	3.18652	±	0.155481	3.34102	±	0.0627387	2.46028	±	0.03288	2.82737	±	0.129692	0.270288	3.96698e-05	0.272634		0
86	54.45	5.27		0	0		2.89709	±	0.0820632	2.14882	±	0.146335	2.16029	±	0.0597874	2.1074	±	0.0882868	2.0819	±	0.0947578		2.46908	±	0.0201042	2.4233	±	0.0201466	2.36567	±	0.00683469	0.758806	±	1.31429	0	±	0	6.81521e-08	0.000269534	2.15196e-05		0
87	39.86	5.3		0	0		3.76051	±	0.051143	3.69114	±	0.068798	3.3833	±	0.0759445	3.28678	±	0.0134498	2.78346	±	0.0149159		3.22848	±	0.0517976	3.12391	±	0.164012	3.64001	±	0.109834	3.70618	±	0.0416415	3.07825	±	0.102079	0.000205881	0.756558	0.000637508		0
88	48.15	5.3		0	0		2.88357	±	0.0842247	2.86757	±	0.0566421	2.79658	±	0.0794274	2.74369	±	0.103425	2.67596	±	0.149685		2.23292	±	0.0255835	3.14186	±	0.188636	3.49515	±	0.0952043	1.55425	±	1.34684	2.85469	±	0.135791	0.384147	0.561977	0.809011		0
89	36.88	5.31		0	0		1.47369	±	1.27654	1.35542	±	0.56265	1.60423	±	0.562906	0.307575	±	0.532736	0.129722	±	0.224685		2.12406	±	0.0352154	2.07828	±	0.0382269	1.33865	±	1.15944	0	±	0	0	±	0	1.1579e-06	0.568571	0.212916		0
90	8.86	5.33		0	0		2.88985	±	0.0827815	2.86678	±	0.111649	2.79578	±	0.100501	2.74289	±	0.108426	2.71739	±	0.122826		3.31096	±	0.0393721	3.26519	±	0.0391275	3.20755	±	0.01465	3.10836	±	0.0408555	3.03728	±	0.0379622	2.44502e-06	7.99055e-14	0.189993		0
91	30.78	5.34		0	0		2.4436	±	0.0844675	2.39054	±	0.0672873	2.31954	±	0.0523646	2.26666	±	0.0300599	2.24116	±	0.0174461		2.01076	±	0.0204564	1.96499	±	0.0227233	0	±	0	0	±	0	0	±	0	0.000292758	9.55215e-09	0.00196918		0
92	69.57	5.36		0	0		2.77905	±	0.101734	2.05134	±	0.108961	1.65295	±	0.125668	1.60006	±	0.109135	1.57456	±	0.12077		0	±	0	0	±	0	0	±	0	0	±	0	0	±	0	0.00187987	1.16476e-17	0.00187987		0
93	39.95	5.41		0	0		3.68145	±	0.0511973	3.4993	±	0.0326242	3.26224	±	0.026417	3.22374	±	0.027612	3.06917	±	0.0345813		3.61861	±	0.0594544	3.57283	±	0.0616397	3.5152	±	0.0849905	3.41601	±	0.127003	3.34492	±	0.105078	2.09569e-08	0.000456302	0.0179492		0
94	11.27	5.42		0	0		3.38564	±	0.0505755	2.8547	±	0.112403	2.39434	±	0.0463968	1.76903	±	0.0513736	1.74353	±	0.0655013		1.75445	±	0.0353545	1.13533	±	0.983653	0	±	0	0	±	0	0	±	0	4.74242e-06	3.8541e-10	0.861932		0
95	5.06	5.44		0	0		4.1194	±	0.0549898	3.26687	±	0.0495791	3.1331	±	0.0413468	2.5162	±	0.0413461	2.36184	±	0.0534367		0.419506	±	0.726605	0	±	0	0	±	0	0	±	0	0	±	0	9.54996e-06	5.33838e-20	0.000461216		0
96	34.34	5.44		0	0		2.86308	±	0.0537646	2.56893	±	0.137893	2.39836	±	0.0434943	2.3468	±	0.0331469	2.3271	±	0.0393641		2.77604	±	0.0699183	2.69907	±	0.0747463	2.64144	±	0.0603888	2.90969	±	0.0215802	0	±	0	8.44195e-06	0.127792	0.000576385		0
97	29.92	5.46		0	0		2.54999	±	0.0975052	2.42715	±	0.111361	2.21026	±	0.172838	2.21181	±	0.0469341	2.08936	±	0.00819801		3.07538	±	0.0819	3.02961	±	0.0823915	2.97197	±	0.058436	2.87278	±	0.0153856	2.8017	±	0.0400983	5.79322e-07	4.58447e-16	0.241575		0
98	30.45	5.46		0	0		3.41548	±	0.0410703	3.17792	±	0.0683478	3.09385	±	0.0447923	3.00496	±	0.0628224	2.94034	±	0.0173487		3.35264	±	0.0224332	3.30686	±	0.019427	3.24923	±	0.0118632	3.15004	±	0.0660771	3.07896	±	0.0585042	9.30419e-09	0.00170312	0.159003		0
99	38.46	5.46		0	0		2.65301	±	0.10681	2.5045	±	0.150415	2.34426	±	0.174082	2.2501	±	0.125371	2.2246	±	0.120254		2.58222	±	0.140388	2.53644	±	0.143623	2.47881	±	0.128395	1.6174	±	1.40074	0	±	0	3.39263e-07	0.00214831	2.79048e-05		0
100	50.13	5.47		0	0		3.09412	±	0.109478	2.95954	±	0.0392422	2.86428	±	0.048425	2.7273	±	0.073819	2.67015	±	0.00400232		2.81468	±	0.0617905	2.7689	±	0.063424	2.71127	±	0.0428629	2.61208	±	0.0140343	0.849786	±	1.47187	0.000137291	0.00876746	0.00772626		0
101	52.73	5.48		0	0		2.45086	±	0.0536687	2.25826	±	0.167955	1.94741	±	0.0277601	0.643477	±	1.11453	0.438503	±	0.759509		0	±	0	0	±	0	0	±	0	0	±	0	0	±	0	1.34921e-05	1.326e-10	1.34921e-05		0
102	54.94	5.48		0	0		3.77075	±	0.120238	3.50642	±	0.11971	3.4029	±	0.0909932	3.16719	±	0.0736571	2.13006	±	0.0393916		3.7079	±	0.108641	3.66213	±	0.10561	3.60449	±	0.0857158	3.5053	±	0.0889037	3.43422	±	0.106437	4.75978e-12	1.24027e-07	9.36953e-09		0
103	64.36	5.48		0	0		2.39364	±	0.10354	0.624246	±	1.08123	0	±	0	0	±	0	0	±	0		0	±	0	0	±	0	0	±	0	0	±	0	0	±	0	0.0164093	0.013553	0.0164093		0
104	14.42	5.49		0	0		3.24103	±	0.0533511	2.95585	±	0.0803605	2.44892	±	0.0680805	2.10724	±	0.0287983	1.70659	±	0.041827		4.17796	±	0.0299005	3.07016	±	0.139346	3.01252	±	0.118837	2.91333	±	0.0644909	2.84225	±	0.0782784	1.44429e-07	2.41438e-06	0.0859579		0
105	32.06	5.49		0	0		3.00038	±	0.0837285	2.82069	±	0.108438	1.75289	±	0.0399232	1.7	±	0.0681357	1.6745	±	0.0697049		0	±	0	0	±	0	0	±	0	0	±	0	0	±	0	0.000316569	1.98417e-17	0.000316569		0
106	32.72	5.53		0	0		3.41887	±	0.0510048	3.18668	±	0.0761348	3.05489	±	0.053527	3.09378	±	0.0448823	3.00181	±	0.0240929		2.56564	±	0.0573215	2.51986	±	0.0588182	2.46223	±	0.0379854	2.36304	±	0.0179914	0	±	0	2.04855e-07	7.05977e-09	1.06222e-05		0
107	16.75	5.54		0	0		2.80409	±	0.0302145	2.6962	±	0.0353147	2.59104	±	0.0731079	2.53815	±	0.0623726	2.51265	±	0.076256		2.4097	±	0.0263224	3.0291	±	0.095687	3.1307	±	0.119653	3.04963	±	0.0177487	2.93518	±	0.0404019	0.957157	0.000593939	0.0194127		0
108	30.25	5.54		0	0		2.53295	±	0.0782723	2.49276	±	0.0320772	2.42177	±	0.0464106	2.36888	±	0.0754284	2.34338	±	0.0808993		2.10663	±	0.0379096	2.06086	±	0.0409169	0.6701	±	1.16065	2.7979	±	0.06094	2.72681	±	0.0717445	0.0917891	0.100584	0.0251752		0
109	52.41	5.55		0	0		4.09631	±	0.0507081	4.01543	±	0.0399274	3.90176	±	0.0731866	3.63354	±	0.0288442	3.45794	±	0.0456642		2.59547	±	0.135123	2.54969	±	0.13835	2.49206	±	0.123146	1.62427	±	1.4067	0	±	0	4.71842e-08	1.96899e-12	9.79564e-05		0
110	32.26	5.57		0	0		2.4511	±	0.0405757	2.18125	±	0.109787	1.93111	±	0.0837175	1.87822	±	0.106323	1.85272	±	0.101609		1.86225	±	0.0453087	1.1947	±	1.03486	0	±	0	0	±	0	0	±	0	0.000559575	3.56866e-08	0.0506262		0
111	37.85	5.57		0	0		2.84058	±	0.0561193	2.53941	±	0.123104	2.51536	±	0.039069	2.53949	±	0.0218413	2.38127	±	0.0568574		0	±	0	0	±	0	0	±	0	0	±	0	0	±	0	0.00162392	1.08593e-32	0.00162392		0
112	37.28	5.58		0	0		1.53436	±	1.3288	1.27406	±	1.10392	1.65694	±	0.0888745	1.60406	±	0.117204	1.57855	±	0.12386		0	±	0	0	±	0	0	±	0	0	±	0	0	±	0	0.780757	5.22458e-09	0.780757		0
113	33.66	5.61		0	0		2.69802	±	0.1045	2.45954	±	0.0941666	2.44064	±	0.067219	2.26349	±	0.0459413	2.24049	±	0.0220091		2.22398	±	0.0267349	2.17821	±	0.0293604	2.12057	±	0.0200336	0	±	0	0	±	0	1.90742e-10	2.6566e-10	5.71404e-08		0
114	26.46	5.63		0	0		2.77506	±	0.0909264	2.42576	±	0.0455248	0	±	0	0.153282	±	0.265491	0.165459	±	0.286583		0	±	0	0	±	0	0	±	0	0	±	0	0	±	0	0.00170893	0.000131833	0.00170893		0
115	23.7	5.64		0	0		2.58359	±	0.100117	2.33888	±	0.114546	1.97671	±	0.0378841	1.92383	±	0.0294288	1.89833	±	0.0165889		0	±	0	0	±	0	0	±	0	0	±	0	0	±	0	0.000247902	1.08514e-25	0.000247902		0
116	34.89	5.65		0	0		2.46752	±	0.0780409	2.43496	±	0.126295	2.312	±	0.16906	2.20118	±	0.0931793	2.17568	±	0.0897445		2.99046	±	0.0325706	3.05119	±	0.108547	3.34558	±	0.0587168	2.75544	±	0.0696483	2.83601	±	0.125229	0.000400117	5.63926e-12	0.808644		0
117	48.2	5.66		0	0		2.71732	±	0.142676	0	±	0	0.53274	±	0.922733	0	±	0	0	±	0		2.50184	±	0.122131	2.45607	±	0.12637	2.39843	±	0.119022	0.798353	±	1.38279	0	±	0	9.57264e-06	0.00283224	0.176919		0
118	27	5.68		0	0		3.41671	±	0.0861375	3.33583	±	0.0556147	3.09213	±	0.0820056	3.10564	±	0.014193	2.66298	±	0.0107322		2.67256	±	0.107614	3.47243	±	0.167972	3.5882	±	0.0663235	3.55208	±	0.0292014	3.2312	±	0.140891	0.111156	0.0803248	0.00287807		0
119	28.57	5.68		0	0		2.85568	±	0.0848003	2.13522	±	0.117224	1.10593	±	0.958003	0	±	0	0	±	0		2.53261	±	0.0638542	2.48683	±	0.065412	2.4292	±	0.0444957	2.33001	±	0.0117706	0	±	0	5.68087e-09	0.00249949	0.47073		0
120	33.4	5.68		0	0		2.5464	±	0.042795	0.631808	±	1.09432	0	±	0	0	±	0	0	±	0		2.83157	±	0.0584503	2.78579	±	0.060054	2.72816	±	0.0395474	2.62897	±	0.0171122	0.856497	±	1.4835	0.000229639	4.63994e-06	0.868646		0
121	29.45	5.72		0	0		3.23095	±	0.0414089	2.37913	±	0.146433	2.32713	±	0.0679456	2.30163	±	0.0183666	2.27613	±	0.0273509		2.6909	±	0.10179	2.64513	±	0.104972	2.58749	±	0.0901095	2.4883	±	0.0474082	2.84396	±	0.143082	0.0788313	0.120872	0.00988584		0
122	35.7	5.73		0	0		2.44044	±	0.0458577	2.36887	±	0.155761	2.22059	±	0.19664	2.09376	±	0.0931046	2.06826	±	0.0896752		2.34053	±	0.0214678	2.29475	±	0.0243555	2.23712	±	0.0195486	0	±	0	0	±	0	3.23936e-10	1.21841e-07	4.83666e-08		0
123	14.41	5.74		0	0		3.27724	±	0.0454857	2.33827	±	0.105697	2.32673	±	0.0857048	1.49314	±	0.0353402	1.46559	±	0.0452255		2.47682	±	0.0193743	2.43104	±	0.0193494	2.37341	±	0.0072093	2.23712	±	0.119854	0	±	0	1.53344e-09	0.0894694	0.114192		0
124	20.86	5.74		0	0		2.49733	±	0.137648	2.4612	±	0.0753371	2.3902	±	0.0966312	2.33732	±	0.117068	2.31181	±	0.110757		2.41307	±	0.0259404	2.74747	±	0.050174	2.68984	±	0.026601	2.51093	±	0.0269215	0	±	0	3.83595e-06	0.0521793	3.20024e-05		0
125	8.44	5.79		0	0		2.91269	±	0.0975946	2.37634	±	0.0655904	2.26279	±	0.0845684	2.2099	±	0.107761	2.1844	±	0.103425		2.72017	±	0.0930139	3.05165	±	0.0950393	3.23223	±	0.117734	2.65469	±	0.0386989	2.89275	±	0.0866678	0.010789	1.66075e-06	0.128498		0
126	57.73	5.8		0	0		2.33696	±	0.0591675	2.00082	±	0.0610494	1.6804	±	0.0559554	1.62751	±	0.0851286	1.60201	±	0.0898546		1.89673	±	0.0353692	3.03369	±	0.116925	3.03787	±	0.124688	2.93868	±	0.0705596	2.8676	±	0.0832185	0.694737	1.09048e-07	0.00524069		0
127	22.47	5.82		0	0		3.37956	±	0.0161126	2.96371	±	0.0276295	2.88418	±	0.0432109	2.68583	±	0.0560279	2.50721	±	0.0260455		3.31672	±	0.0209398	3.27094	±	0.0166818	3.21331	±	0.0355518	3.11412	±	0.0899164	3.04304	±	0.0783206	1.72458e-09	3.83158e-08	0.000356505		0
128	29.07	5.82		0	0		2.91056	±	0.0729898	2.58465	±	0.141402	1.89786	±	0.0351431	1.84497	±	0.00619797	1.81947	±	0.0166485		2.29397	±	0.027316	2.92932	±	0.0869083	3.18218	±	0.122267	3.08299	±	0.0691161	0.860652	±	1.49069	0.00114832	0.309995	0.377466		0
129	11.11	5.84		0	0		3.41257	±	0.0791826	3.40786	±	0.0719527	3.33686	±	0.0949667	3.28398	±	0.122263	3.25848	±	0.121399		2.65664	±	0.112885	3.01001	±	0.114122	3.20186	±	0.119892	3.60498	±	0.0666318	2.97027	±	0.101536	0.55449	0.00799884	0.0631072		0
130	28.56	5.84		0	0		3.11174	±	0.0616041	3.01481	±	0.0768112	2.79416	±	0.0185005	2.76801	±	0.0470046	2.74251	±	0.0330789		2.97938	±	0.0340822	2.9336	±	0.035345	2.87597	±	0.016322	2.77678	±	0.0412359	0.9136	±	1.5824	0.000267323	0.0543657	0.0060615		0
131	30.41	5.86		0	0		2.85671	±	0.0551356	2.4601	±	0.0924627	2.13971	±	0.102712	2.08682	±	0.131707	2.06132	±	0.133833		0	±	0	0	±	0	0	±	0	0	±	0	0	±	0	0.000906	2.32045e-24	0.000906		0
132	42.36	5.87		0	0		2.53203	±	0.107604	2.49591	±	0.0454055	2.42491	±	0.0683963	2.37202	±	0.0932477	2.34652	±	0.0905284		2.90555	±	0.045224	2.85977	±	0.0466798	2.80214	±	0.0265974	2.70295	±	0.0300103	0.885418	±	1.53359	0.000478764	0.98688	0.0028417		0
133	14.23	5.88		0	0		2.65258	±	0.0388608	2.35007	±	0.131041	2.19701	±	0.0414953	2.14412	±	0.0675208	2.11862	±	0.0667617		1.87509	±	0.0431777	1.82931	±	0.0451188	0	±	0	0	±	0	0	±	0	0.000106147	3.15601e-09	0.00777644		0
134	14.27	5.89		0	0		0.756504	±	1.3103	0	±	0	0	±	0	0	±	0	0	±	0		2.40288	±	0.0271064	3.58546	±	0.0984367	3.37178	±	0.0511668	3.27259	±	0.00585049	3.20151	±	0.028154	0.760411	4.31139e-15	0.186979		0
135	20	5.92		0	0		3.22077	±	0.11771	2.51262	±	0.100605	2.48992	±	0.0779936	2.46098	±	0.0587324	2.36261	±	0.0316364		2.45515	±	0.0214646	2.90421	±	0.059053	3.06394	±	0.129368	2.56354	±	0.0222487	0.874382	±	1.51447	0.000431015	0.266375	0.043409		0
136	28.47	5.92		0	0		3.43878	±	0.0387827	3.04804	±	0.0566485	2.95412	±	0.0749092	2.95543	±	0.0327996	2.81693	±	0.0535077		3.37594	±	0.0368367	3.33016	±	0.0398288	3.27253	±	0.0617235	3.17334	±	0.102952	3.10225	±	0.0815963	3.19186e-06	6.25155e-05	0.177153		0
137	37.03	5.92		0	0		3.88821	±	0.0604202	3.73483	±	0.0434787	3.29351	±	0.0425337	2.99002	±	0.0194867	2.88609	±	0.00980273		4.01724	±	0.0506439	3.45502	±	0.171716	3.5672	±	0.0859842	3.96167	±	0.0372585	3.32277	±	0.0638239	1.14208e-05	0.00161688	0.00789819		0
138	52.24	5.92		0	0		3.03236	±	0.0407532	2.98628	±	0.104355	2.91528	±	0.0811154	2.86239	±	0.0576788	2.83689	±	0.0668391		1.7221	±	0.0374677	3.07164	±	0.154423	3.1368	±	0.122155	3.03761	±	0.068665	2.96653	±	0.0794421	0.243	0.317685	0.0389483		0
139	17.97	5.93		0	0		2.6201	±	0.103337	2.59095	±	0.0531449	2.51995	±	0.0760741	2.46706	±	0.100557	2.44156	±	0.0973542		0	±	0	0	±	0	0	±	0	0	±	0	0	±	0	0.00588466	4.05184e-37	0.00588466		0
140	57.02	5.96		0	0		2.89717	±	0.0716675	2.65012	±	0.117404	2.62744	±	0.104671	2.60264	±	0.0329106	2.5582	±	0.0285284		0	±	0	0	±	0	0	±	0	0	±	0	0	±	0	0.00773439	4.51997e-34	0.00773439		0
141	59.92	5.96		0	0		2.68163	±	0.11527	2.24559	±	0.0596924	1.81612	±	0.0242329	1.77565	±	0.0168814	1.76524	±	0.0193975		0	±	0	0	±	0	0	±	0	0	±	0	0	±	0	0.000761922	1.36208e-21	0.000761922		0
142	16.34	5.97		0	0		3.43621	±	0.0663828	3.4317	±	0.0585652	3.3607	±	0.0807169	3.30781	±	0.103249	3.28231	±	0.098555		0.251271	±	0.435214	0	±	0	0	±	0	0	±	0	0	±	0	0.0514102	1.12098e-29	0.895051		0
143	21.05	5.97		0	0		3.37593	±	0.0899324	2.81254	±	0.0616096	2.6597	±	0.0418408	2.24321	±	0.0368948	2.20765	±	0.0124803		2.3627	±	0.0188985	3.10589	±	0.157063	3.23236	±	0.119485	0	±	0	2.88494	±	0.134158	0.0502072	0.305156	0.837023		0
144	37.57	5.97		0	0		2.37661	±	0.113886	2.04618	±	0.0527767	1.96617	±	0.0167903	0.649647	±	1.12522	0.535725	±	0.927904		2.04212	±	0.0489012	3.00625	±	0.0845241	2.94862	±	0.0834284	2.84943	±	0.0757554	0.847507	±	1.46792	0.000117038	0.00676087	0.495847		0
145	18.18	5.98		0	0		3.15267	±	0.130366	3.14034	±	0.140858	3.06934	±	0.123053	3.01645	±	0.0947374	2.99095	±	0.0888353		1.88476	±	1.6326	0	±	0	0	±	0	0	±	0	0	±	0	0.0806924	2.92395e-11	0.196134		0
146	41.01	5.98		0	0		3.23757	±	0.0843339	2.98162	±	0.0902716	2.86577	±	0.0410253	2.82095	±	0.0274121	2.66809	±	0.0321534		2.81625	±	0.0614738	2.77048	±	0.0631047	2.71284	±	0.0425481	2.61365	±	0.0143198	0.850413	±	1.47296	0.000106839	0.00470246	0.0108037		0
147	25.9	6		0	0		2.69114	±	0.0745194	2.49622	±	0.0439965	2.23091	±	0.118091	2.4525	±	0.0161939	2.23291	±	0.0215354		3.46197	±	0.0225445	3.60341	±	0.0958795	3.58329	±	0.116468	3.57457	±	0.0303064	3.49879	±	0.145899	0.0256694	7.01276e-19	0.049617		0
148	37.29	6		0	0		2.71518	±	0.116576	2.49068	±	0.166555	2.33285	±	0.205115	2.2096	±	0.106915	2.1841	±	0.102624		2.88611	±	0.0484881	3.07767	±	0.128464	2.22178	±	0.032122	2.50975	±	0.0270168	0	±	0	7.95059e-08	0.121903	1.89345e-05		0
149	9.94	6.01		0	0		2.8409	±	0.0449993	2.21626	±	0.0744959	2.18943	±	0.0446476	2.13654	±	0.0418415	2.11104	±	0.0565019		0	±	0	0	±	0	0	±	0	0	±	0	0	±	0	0.00948111	2.81034e-24	0.00948111		0
150	30.94	6.01		0	0		2.58996	±	0.105252	2.39784	±	0.109673	2.3671	±	0.0758109	1.9185	±	0.0342951	1.7803	±	0.0210285		2.08692	±	0.0410936	2.04114	±	0.0440974	0	±	0	0	±	0	0	±	0	1.41683e-05	1.43528e-07	0.0335761		0
151	49.87	6.02		0	0		2.86073	±	0.106683	2.5682	±	0.138548	2.49721	±	0.117635	2.44432	±	0.105634	2.41882	±	0.118716		2.38472	±	0.029265	3.22558	±	0.172169	3.39045	±	0.0365899	2.76708	±	0.0663053	3.70394	±	0.1019	0.226675	9.42142e-05	0.00310056		0
152	32.18	6.04		0	0		1.50614	±	1.3044	2.06297	±	0.109824	1.89348	±	0.0232213	1.87724	±	0.0603594	1.85174	±	0.0738444		0	±	0	0	±	0	0	±	0	0	±	0	0	±	0	0.791416	7.43079e-13	0.791416		0
153	33.41	6.04		0	0		2.46479	±	0.0445197	2.22541	±	0.124216	1.06984	±	0.927221	0	±	0	0	±	0		0	±	0	0	±	0	0	±	0	0	±	0	0	±	0	3.06614e-06	1.16656e-07	3.06614e-06		0
154	50.19	6.04		0	0		2.99506	±	0.0561636	2.96442	±	0.0415236	2.8857	±	0.0468276	2.83281	±	0.074048	2.80731	±	0.0741612		1.87761	±	0.0427664	1.83183	±	0.0447035	0	±	0	0	±	0	0	±	0	0.000283942	1.99805e-12	0.00206707		0
155	51.67	6.05		0	0		2.7081	±	0.123808	2.68606	±	0.0860062	2.61506	±	0.106852	2.56217	±	0.1262	2.53667	±	0.119108		1.47078	±	0.0833451	0	±	0	0	±	0	0	±	0	0	±	0	0.017219	3.68699e-15	0.106273		0
156	60.49	6.05		0	0		2.44504	±	0.112712	0	±	0	0	±	0	0	±	0	0	±	0		2.39367	±	0.0281886	2.8334	±	0.0629201	2.77576	±	0.0388739	2.67657	±	0.0197416	0.87626	±	1.51773	0.00161376	2.81131e-06	0.805484		0
157	17.32	6.06		0	0		3.27924	±	0.0459774	3.26225	±	0.0235828	3.19126	±	0.0439678	3.13837	±	0.0728909	3.11287	±	0.0756328		2.55274	±	0.152732	3.03927	±	0.119162	3.01676	±	0.120298	2.46364	±	0.0324735	2.88091	±	0.131199	0.277416	7.09582e-06	0.5692		0
158	17.37	6.06		0	0		3.00971	±	0.0607103	2.75549	±	0.0594325	1.95058	±	0.0391292	1.89769	±	0.0608123	1.87219	±	0.0573981		0	±	0	0	±	0	0	±	0	0	±	0	0	±	0	0.000257316	3.2726e-20	0.000257316		0
159	21.12	6.06		0	0		2.68091	±	0.100565	2.6428	±	0.14018	2.5718	±	0.118857	2.51892	±	0.0897986	2.49342	±	0.089839		0	±	0	0	±	0	0	±	0	0	±	0	0	±	0	0.0181712	4.48059e-35	0.0181712		0
160	37.34	6.06		0	0		2.89408	±	0.0784448	2.03413	±	0.0776557	0	±	0	0	±	0	0	±	0		0	±	0	0	±	0	0	±	0	0	±	0	0	±	0	0.000751933	0.000291832	0.000751933		0
161	51.67	6.06		0	0		3.31644	±	0.0507227	3.18738	±	0.0755448	2.70043	±	0.0877341	2.74368	±	0.0493834	2.72836	±	0.0354415		3.25359	±	0.0235257	3.20782	±	0.0237232	3.15018	±	0.00583551	3.05099	±	0.0533245	2.97991	±	0.0430175	1.79437e-05	0.00143283	0.12173		0
162	34.69	6.07		0	0		2.54865	±	0.0706753	2.20264	±	0.100127	1.84058	±	0.069285	1.78769	±	0.0463966	1.76219	±	0.0564721		0	±	0	0	±	0	0	±	0	0	±	0	0	±	0	0.000396308	1.47912e-23	0.000396308		0
163	41.12	6.07		0	0		3.76749	±	0.0739397	3.63912	±	0.0959992	3.50931	±	0.0863888	3.55863	±	0.0361554	3.44765	±	0.0159486		3.70465	±	0.0512813	3.65887	±	0.0501111	3.60124	±	0.0255378	3.50205	±	0.0409086	3.43096	±	0.0464209	2.72878e-07	0.858087	0.679126		0
164	16.94	6.08		0	0		3.47208	±	0.0696388	3.46658	±	0.0752021	3.39558	±	0.0566685	3.3427	±	0.0289245	3.31719	±	0.0231629		2.57416	±	0.143676	2.52838	±	0.146916	3.68575	±	0.123484	3.72993	±	0.0366854	2.98706	±	0.0378868	0.414644	0.0417929	0.105791		0
165	24.12	6.08		0	0		3.1943	±	0.052584	2.97835	±	0.0631906	2.84234	±	0.0487368	2.56275	±	0.0482392	2.52654	±	0.0299827		3.74024	±	0.0517556	3.54637	±	0.125804	3.66942	±	0.120021	3.79911	±	0.0240287	3.48981	±	0.101489	5.00679e-06	7.2578e-16	0.000447521		0
166	30.72	6.09		0	0		2.84728	±	0.0773868	2.50768	±	0.0671576	2.10154	±	0.0932405	1.8262	±	0.0133465	1.8007	±	0.0221481		0	±	0	0	±	0	0	±	0	0	±	0	0	±	0	3.87983e-06	4.55303e-24	3.87983e-06		0
167	11.28	6.1		0	0		2.42165	±	0.081191	0	±	0	0	±	0	0	±	0	0	±	0		2.36694	±	0.0184226	2.88777	±	0.0665238	2.65022	±	0.0774619	0	±	0	1.84052	±	1.59659	0.00835149	0.00053484	0.858719		0
168	29.75	6.1		0	0		3.62186	±	0.03014	3.88336	±	0.0705819	3.52264	±	0.098937	3.5668	±	0.0450132	3.05361	±	0.0134407		2.23862	±	0.0248602	2.19285	±	0.0274803	2.13522	±	0.0191556	0.737928	±	1.27813	0	±	0	1.96662e-08	5.77592e-14	5.93932e-05		0
169	53.27	6.1		0	0		3.66996	±	0.0827558	3.58398	±	0.0383819	3.40607	±	0.103306	3.27211	±	0.0299845	3.14279	±	0.0139743		3.1756	±	0.0610925	3.12133	±	0.157122	3.57496	±	0.110728	2.93601	±	0.0174644	2.86493	±	0.0408709	4.26494e-06	8.06916e-05	0.717304		0
170	32.44	6.11		0	0		2.70552	±	0.0803904	2.30238	±	0.00570555	2.25553	±	0.143587	2.06648	±	0.0610706	1.96236	±	0.0320849		0	±	0	0	±	0	0	±	0	0	±	0	0	±	0	1.07389e-05	1.30415e-28	1.07389e-05		0
171	36.28	6.11		0	0		2.58295	±	0.0402924	1.32071	±	1.1438	0	±	0	0	±	0	0	±	0		2.504	±	0.0169652	2.45823	±	0.0166697	2.40059	±	0.00892657	2.27141	±	0.11049	0	±	0	3.37483e-06	0.000228187	0.660621		0
172	17.65	6.12		0	0		2.82115	±	0.100447	1.30949	±	1.13406	0	±	0	0	±	0	0	±	0		0	±	0	0	±	0	0	±	0	0	±	0	0	±	0	0.00481612	0.00293325	0.00481612		0
173	21.15	6.12		0	0		2.45041	±	0.0522775	2.39642	±	0.0483394	2.29131	±	0.0587165	2.23842	±	0.0833016	2.21292	±	0.0806799		0	±	0	0	±	0	0	±	0	0	±	0	0	±	0	0.000247445	2.37642e-37	0.000247445		0
174	32.27	6.12		0	0		2.5553	±	0.052344	2.22354	±	0.146306	2.10707	±	0.065493	2.07916	±	0.021095	2.05366	±	0.0103411		2.44157	±	0.0228486	2.3958	±	0.0231017	2.33816	±	0.00623999	0	±	0	0	±	0	4.9292e-10	2.1589e-06	5.22499e-08		0
175	58.86	6.12		0	0		2.39474	±	0.136019	2.16784	±	0.150497	2.09684	±	0.127862	1.37727	±	1.20006	0.622481	±	1.07817		0	±	0	0	±	0	0	±	0	0	±	0	0	±	0	0.000564991	8.17057e-11	0.000564991		0
176	29.98	6.14		0	0		2.80029	±	0.159892	2.4503	±	0.0495821	2.28705	±	0.0246447	1.88694	±	0.0330837	1.90095	±	0.0155644		0	±	0	0	±	0	0	±	0	0	±	0	0	±	0	8.24312e-07	8.34765e-27	8.24312e-07		0
177	37.4	6.14		0	0		2.9903	±	0.0961787	2.97325	±	0.109354	2.90226	±	0.0917097	2.84937	±	0.0638019	2.82387	±	0.0573226		2.88244	±	0.0491204	2.83666	±	0.0506261	2.77903	±	0.0303697	2.67984	±	0.0261438	0.876463	±	1.51808	0.000490192	0.0126666	0.00265911		0
178	51.8	6.14		0	0		2.97266	±	0.0695305	2.95436	±	0.0918287	2.88337	±	0.0700747	2.83048	±	0.0412367	2.80498	±	0.0439248		3.85891	±	0.0331586	3.96219	±	0.0598666	4.05219	±	0.0901313	3.33976	±	0.0202554	3.49639	±	0.135269	1.75122e-05	5.15451e-15	0.00695238		0
179	29.32	6.15		0	0		3.92897	±	0.0629172	3.44511	±	0.0344806	3.36805	±	0.145447	3.55188	±	0.0642249	3.4345	±	0.0552502		3.86612	±	0.0896714	3.82035	±	0.0856644	3.76271	±	0.100224	3.6064	±	0.0729788	3.53532	±	0.0547749	0.00130576	0.00585468	0.472268		0
180	52.8	6.16		0	0		2.95688	±	0.0811872	2.938	±	0.10081	2.867	±	0.0804344	2.81411	±	0.0512326	2.78861	±	0.0497293		0	±	0	0	±	0	0	±	0	0	±	0	0	±	0	0.00238537	3.1015e-40	0.00238537		0
181	26.06	6.17		0	0		0.725653	±	1.25687	1.75733	±	0.366721	1.81537	±	0.0514094	1.76248	±	0.0801683	1.73698	±	0.0823384		2.14654	±	0.0377904	2.10076	±	0.0404454	1.35487	±	1.17353	0	±	0	0	±	0	0.00559501	0.0651525	6.15281e-05		0
182	49.9	6.17		0	0		3.26582	±	0.0496185	3.25702	±	0.0605118	3.18602	±	0.0524521	3.13314	±	0.0689826	3.10763	±	0.0815972		4.07677	±	0.0458497	4.39823	±	0.12314	3.94746	±	0.0994775	3.6581	±	0.0527091	3.66629	±	0.0556507	9.44958e-06	3.85408e-14	0.00387557		0
183	58.64	6.17		0	0		2.70137	±	0.0206913	2.37512	±	0.0540155	2.27151	±	0.0407899	2.2497	±	0.0189173	1.92749	±	0.0228964		0	±	0	0	±	0	0	±	0	0	±	0	0	±	0	2.8311e-07	2.31265e-31	2.8311e-07		0
184	32.43	6.19		0	0		1.49655	±	1.29678	0	±	0	0	±	0	0	±	0	0	±	0		2.50471	±	0.0169057	3.04123	±	0.0969556	2.98359	±	0.0986205	2.58376	±	0.0209809	0	±	0	4.24561e-05	6.01386e-08	0.018014		0
185	40.25	6.19		0	0		3.74714	±	0.0448141	3.6398	±	0.0556555	3.35324	±	0.0522059	3.28176	±	0.0711859	3.25626	±	0.0745323		2.39716	±	0.0277747	3.09929	±	0.148681	3.1767	±	0.122018	2.95062	±	0.015367	2.86006	±	0.128676	0.153297	6.55889e-07	0.0252403		0
186	49.67	6.2		0	0		3.30697	±	0.0486635	3.29862	±	0.062935	3.22763	±	0.0437587	3.17474	±	0.0449942	3.14924	±	0.0595011		3.24413	±	0.0731618	3.19835	±	0.0727616	3.14072	±	0.0974139	3.04153	±	0.148062	2.97044	±	0.129952	8.20199e-06	0.000548824	0.182194		0
187	52.14	6.2		0	0		4.40258	±	0.100924	4.4019	±	0.101633	4.33091	±	0.0829875	4.27802	±	0.0544973	4.25252	±	0.0494891		3.35895	±	0.0332201	3.60809	±	0.0972694	3.95015	±	0.103294	3.15076	±	0.0129305	3.95044	±	0.0679627	0.822822	1.15165e-08	0.139368		0
188	21.15	6.21		0	0		3.02649	±	0.0943794	2.42998	±	0.0853042	2.40245	±	0.0677358	1.92443	±	0.0521954	0.29068	±	0.503472		2.09063	±	0.0404834	2.04485	±	0.0434877	0.57602	±	0.997697	0	±	0	0	±	0	3.9984e-09	9.14686e-06	0.606741		0
189	29.53	6.21		0	0		3.18329	±	0.0397843	2.78541	±	0.0659045	2.71442	±	0.0759118	2.66153	±	0.103069	2.63603	±	0.111122		3.12044	±	0.0373507	3.07467	±	0.0327377	3.01703	±	0.0322001	2.91784	±	0.0830243	2.84676	±	0.0788785	2.36937e-05	0.000213505	0.387963		0
190	37.07	6.23		0	0		3.0977	±	0.0696878	2.83186	±	0.109645	2.8205	±	0.091185	2.76377	±	0.0401456	2.73827	±	0.0462694		0	±	0	0	±	0	0	±	0	0	±	0	0	±	0	0.00480064	1.49213e-34	0.00480064		0
191	38.53	6.23		0	0		3.19181	±	0.0550191	3.18141	±	0.0660867	3.11041	±	0.0602758	3.05753	±	0.077968	3.03203	±	0.0903945		2.48406	±	0.0187096	3.09094	±	0.120447	3.66049	±	0.114744	2.60395	±	0.0200177	3.22851	±	0.134064	0.983136	0.41155	0.342128		0
192	40.09	6.23		0	0		4.34353	±	0.0448864	4.20219	±	0.04476	3.88393	±	0.0579758	3.58336	±	0.0159269	3.35261	±	0.0374299		2.56709	±	0.0570462	2.52131	±	0.0585401	2.46368	±	0.0377119	2.36449	±	0.0182602	0	±	0	3.07316e-09	2.63678e-13	0.00112905		0
193	49.55	6.23		0	0		3.79689	±	0.0405745	3.47143	±	0.112037	3.30514	±	0.0386914	3.20806	±	0.0546603	3.18256	±	0.0585667		3.73405	±	0.0543427	3.68827	±	0.0556162	3.63064	±	0.0800604	3.53145	±	0.126047	3.46036	±	0.105734	2.60231e-06	8.11132e-05	0.0968969		0
194	52.45	6.23		0	0		4.18549	±	0.0405012	4.18464	±	0.0390417	4.11364	±	0.0605222	4.06075	±	0.0827947	4.03525	±	0.0785442		4.25288	±	0.0204079	4.25357	±	0.0728075	4.26658	±	0.0727211	3.35878	±	0.0230278	3.25144	±	0.0734209	5.75239e-11	2.65099e-05	1.17652e-08		0
195	33.23	6.24		0	0		3.13908	±	0.12252	3.12541	±	0.13937	3.05441	±	0.129694	2.94273	±	0.0366298	2.91723	±	0.0508348		2.17706	±	0.0331948	2.13128	±	0.0358377	1.37536	±	1.19119	0	±	0	0	±	0	1.38503e-06	4.5313e-12	2.4091e-05		0
196	33.73	6.25		0	0		3.20256	±	0.0778364	2.95598	±	0.0945573	2.88499	±	0.0737936	2.8321	±	0.0445729	2.8066	±	0.0442017		2.25267	±	0.0330634	3.14763	±	0.192973	3.53686	±	0.0992921	3.43767	±	0.0632193	3.36659	±	0.0886841	0.219743	0.0774916	0.00421684		0
197	34.53	6.25		0	0		2.568	±	0.131015	2.53716	±	0.0789461	2.46616	±	0.0985968	2.41327	±	0.116261	2.38777	±	0.108439		0	±	0	0	±	0	0	±	0	0	±	0	0	±	0	0.0187315	8.50621e-35	0.0187315		0
198	35.22	6.26		0	0		3.22875	±	0.0696996	2.87717	±	0.0997364	2.81364	±	0.0369008	2.80794	±	0.0214361	2.75965	±	0.0620799		3.1659	±	0.0405669	3.12013	±	0.0421141	3.06249	±	0.0230147	2.9633	±	0.0346843	2.89222	±	0.0239634	1.1084e-05	0.00110454	0.708246		0
199	41.5	6.26		0	0		3.29889	±	0.0636512	3.15796	±	0.0704891	2.94975	±	0.0685682	2.89329	±	0.0247503	2.83797	±	0.0371053		2.93809	±	0.0400763	2.89231	±	0.0414544	3.62981	±	0.10724	2.66503	±	0.0990342	0	±	0	4.21204e-07	0.00280059	2.70065e-05		0
200	51.73	6.26		0	0		4.00731	±	0.0741567	4.00578	±	0.0751405	3.93478	±	0.0618482	3.88189	±	0.0404673	3.85639	±	0.0275369		2.51583	±	0.0673605	2.47006	±	0.0689476	2.41242	±	0.0480021	0.773209	±	1.33924	0	±	0	6.99473e-08	8.825e-15	4.9319e-07		0
201	42.7	6.27		0	0		1.54886	±	1.34151	1.43211	±	0.74557	1.84736	±	0.0398095	2.17885	±	0.0619109	2.15335	±	0.0757364		5.2898	±	0.00945541	4.48113	±	0.103626	4.6035	±	0.0501637	4.04635	±	0.0390549	4.27529	±	0.0482843	0.859317	2.92944e-14	0.00455808		0
202	31.9	6.28		0	0		2.58967	±	0.0959043	2.01336	±	0.0585733	1.80161	±	0.073462	1.74872	±	0.102667	1.72322	±	0.106175		0	±	0	0	±	0	0	±	0	0	±	0	0	±	0	0.00246957	1.91575e-21	0.00246957		0
203	48.84	6.28		0	0		4.42755	±	0.0661413	3.94803	±	0.0625957	3.6023	±	0.0587213	3.27955	±	0.0385159	3.25405	±	0.0403627		4.44228	±	0.0713315	4.39651	±	0.0719347	4.33887	±	0.0482774	4.23968	±	0.012188	4.1686	±	0.032189	1.53145e-07	1.16408e-09	0.000314857		0
204	16.7	6.31		0	0		4.95109	±	0.0368245	4.7109	±	0.0764403	4.61672	±	0.0638784	3.92748	±	0.02884	4.84957	±	0.0205492		1.7554	±	0.0620132	0.5677	±	0.983285	0	±	0	0	±	0	0	±	0	0.0132124	1.07884e-17	0.0845442		0
205	30.41	6.31		0	0		0.734435	±	1.27208	0	±	0	0	±	0	0	±	0	0	±	0		0	±	0	0	±	0	0	±	0	0	±	0	0	±	0	0.314175	0.325623	0.314175		0
206	37.31	6.31		0	0		3.12706	±	0.0545042	2.954	±	0.120984	2.71253	±	0.173506	2.75754	±	0.0439763	2.64282	±	0.0280981		2.70534	±	0.0973837	3.00542	±	0.10618	3.00338	±	0.115807	1.53929	±	1.33404	1.79652	±	1.55751	0.00908167	0.0766397	0.117079		0
207	39.17	6.31		0	0		5.21369	±	0.0775219	3.93934	±	0.105073	3.84285	±	0.0454072	4.88367	±	0.0398427	4.19326	±	0.0347367		5.15084	±	0.0552048	5.10507	±	0.0539772	5.04743	±	0.0294672	4.94824	±	0.0402902	4.87716	±	0.0480141	0.31693	0.000393957	0.773387		0
208	58.6	6.31		0	0		2.42116	±	0.126893	2.30816	±	0.0815171	2.17175	±	0.1659	2.21854	±	0.0260764	2.03472	±	0.0223767		2.51068	±	0.068464	2.4649	±	0.0700599	3.04731	±	0.129687	0	±	0	0	±	0	4.39281e-08	0.00105565	1.1453e-06		0
209	97.2	6.31		0	0		2.48686	±	0.0593659	2.42409	±	0.146921	2.28891	±	0.19148	2.15725	±	0.080624	2.13175	±	0.0782614		1.76234	±	0.0348816	1.14082	±	0.988398	0	±	0	0	±	0	0	±	0	0.000870689	3.59948e-10	0.0300919		0
210	34.6	6.33		0	0		2.99304	±	0.0750382	2.88228	±	0.0617296	2.79712	±	0.0520389	1.82499	±	0.0369418	1.79949	±	0.0503755		3.5172	±	0.103383	3.47142	±	0.105274	3.27857	±	0.118501	3.17938	±	0.066051	3.05357	±	0.0799415	8.75964e-12	4.6042e-14	3.51352e-06		0
211	48.75	6.33		0	0		4.48349	±	0.03922	4.15628	±	0.030908	3.56251	±	0.0210067	3.50963	±	0.0485819	3.48413	±	0.0505231		2.09674	±	0.0394894	2.6856	±	0.0419822	2.92996	±	0.0630946	2.44437	±	0.0297305	0	±	0	3.43429e-06	9.21623e-10	0.0128888		0
212	61.39	6.33		0	0		2.75112	±	0.0393012	2.34332	±	0.100086	2.30695	±	0.115132	2.16306	±	0.0267297	1.79507	±	0.0400291		2.42059	±	0.0251003	2.37481	±	0.0254895	3.11147	±	0.123515	2.5434	±	0.0238058	0	±	0	1.81524e-06	0.337815	0.00507131		0
213	29.48	6.34		0	0		4.34922	±	0.0551425	4.0452	±	0.0512692	3.47425	±	0.123731	3.50067	±	0.0104354	3.20291	±	0.0439321		2.81245	±	0.0622401	2.76668	±	0.0638775	2.70904	±	0.04331	2.60985	±	0.0136317	0.848898	±	1.47034	1.36707e-05	1.28344e-07	0.114877		0
214	43.64	6.34		0	0		2.41523	±	0.119811	2.36765	±	0.0391355	2.29665	±	0.0623752	2.24376	±	0.0888428	2.21826	±	0.0876944		2.85179	±	0.0546137	2.80601	±	0.0561801	2.74838	±	0.0357554	2.64919	±	0.0207728	0.864476	±	1.49732	0.000430198	0.683113	0.00284151		0
215	34.92	6.35		0	0		2.55887	±	0.0497327	2.50695	±	0.128371	2.43595	±	0.110626	2.38307	±	0.106762	2.35757	±	0.121184		1.54225	±	0.0872355	0.452905	±	0.784455	0	±	0	0	±	0	0	±	0	0.00628357	3.16815e-13	0.0480271		0
216	45.5	6.36		0	0		2.69423	±	0.0421986	2.65791	±	0.100661	2.58691	±	0.0775997	2.53403	±	0.0578785	2.50852	±	0.069189		4.23586	±	0.0224103	4.19008	±	0.0264005	4.13245	±	0.0272644	4.03326	±	0.0592478	3.96218	±	0.0397796	2.14211e-08	1.19202e-31	0.118469		0
217	39.62	6.37		0	0		2.96729	±	0.0727003	2.94941	±	0.0893546	2.87841	±	0.0836753	2.82552	±	0.0993394	2.80002	±	0.11247		1.7313	±	0.0989301	0.567924	±	0.983673	0	±	0	0	±	0	0	±	0	0.00788666	1.4969e-13	0.0389831		0
218	40.94	6.37		0	0		3.73924	±	0.121494	3.03224	±	0.0732345	2.96124	±	0.0520183	2.90836	±	0.0450214	2.88286	±	0.059597		3.6764	±	0.102957	3.63062	±	0.101112	3.57299	±	0.0775138	3.4738	±	0.0637049	3.40272	±	0.0849873	0.000397481	2.32218e-06	0.17243		0
219	42.91	6.38		0	0		3.49516	±	0.0445641	3.46648	±	0.08527	3.39548	±	0.0703065	3.34259	±	0.0750342	3.31709	±	0.0895555		3.43232	±	0.0559492	3.38654	±	0.0576179	3.32891	±	0.0816862	3.22972	±	0.12614	3.15863	±	0.105156	3.98063e-06	0.00194349	0.221348		0
220	52.38	6.38		0	0		2.50549	±	0.110997	2.46673	±	0.0494187	2.39574	±	0.0653788	2.34285	±	0.0804059	2.31735	±	0.0722753		4.39884	±	0.0809019	4.36586	±	0.0744381	4.2847	±	0.072786	3.73064	±	0.0365479	4.13597	±	0.0623648	0.00100706	7.73485e-22	0.156481		0
221	40.36	6.42		0	0		3.44786	±	0.0584021	2.96548	±	0.0631013	2.89448	±	0.0652455	2.84159	±	0.0640962	2.81609	±	0.0508307		2.81333	±	0.062062	3.09022	±	0.114402	3.16009	±	0.123257	3.4458	±	0.0238274	2.91532	±	0.123012	0.140967	0.266833	0.0266332		0
222	41.39	6.42		0	0		2.72008	±	0.139467	2.38175	±	0.120877	2.27524	±	0.0170736	2.01914	±	0.0731788	1.99364	±	0.080712		2.27633	±	0.0297038	2.23055	±	0.0325732	2.17292	±	0.0232491	0	±	0	0	±	0	9.22325e-11	2.41347e-08	6.30425e-07		0
223	29.24	6.43		0	0		4.89942	±	0.088059	4.80488	±	0.0760066	3.69588	±	0.619558	3.84106	±	0.0433388	3.78851	±	0.0197397		4.4988	±	0.0601302	4.19825	±	0.0576211	4.20533	±	0.0777091	4.43965	±	0.0272807	4.13509	±	0.040094	0.00338326	0.498679	0.0246212		0
224	47.04	6.43		0	0		5.17103	±	0.0473546	4.10912	±	0.0544467	4.04826	±	0.0683281	3.93325	±	0.0383131	3.48815	±	0.0289481		2.20294	±	0.0295442	3.36247	±	0.140295	3.40595	±	0.0204593	2.88936	±	0.0249581	0	±	0	8.28767e-06	1.56647e-07	0.053655		0
225	40.23	6.48		0	0		2.57054	±	0.12837	2.33436	±	0.0685303	2.23852	±	0.0356415	2.18564	±	0.0534339	2.16014	±	0.048526		2.81689	±	0.0613455	3.06345	±	0.128405	3.27611	±	0.114405	2.42213	±	0.0326607	2.90974	±	0.119154	0.0169925	1.20947e-07	0.836313		0
226	37.41	6.49		0	0		3.52126	±	0.0701427	3.17842	±	0.155034	3.08333	±	0.0459231	3.01844	±	0.0368528	2.63247	±	0.0217578		2.21509	±	0.0279053	2.16932	±	0.0305339	2.11168	±	0.0206517	0	±	0	0	±	0	3.52269e-11	1.0541e-14	1.11482e-06		0
227	41.28	6.49		0	0		2.37531	±	0.0301615	2.1812	±	0.0879241	2.17511	±	0.0351884	2.15336	±	0.0262475	2.15475	±	0.00685003		2.32384	±	0.0234921	2.27806	±	0.0263731	2.22043	±	0.020203	0	±	0	0	±	0	8.64511e-10	1.07083e-07	6.15273e-09		0
228	42.01	6.49		0	0		2.61818	±	0.101312	2.39811	±	0.0846949	2.3443	±	0.0513559	2.07072	±	0.0556234	1.89273	±	0.00997877		1.89673	±	0.0353692	3.01428	±	0.113806	2.95664	±	0.127612	2.6497	±	0.108995	0	±	0	4.27591e-05	0.46333	0.0143648		0
229	17.65	6.5		0	0		3.43172	±	0.0377592	3.35927	±	0.0587834	3.27751	±	0.0438114	3.28647	±	0.0459579	3.26097	±	0.0482879		3.36887	±	0.0199891	3.3231	±	0.0166074	3.26546	±	0.0143023	3.16627	±	0.068841	3.09519	±	0.0603649	4.47363e-08	0.000350154	0.0152757		0
230	28.29	6.5		0	0		2.60205	±	0.110756	2.27322	±	0.15724	0	±	0	1.89979	±	0.0367553	1.87429	±	0.0382494		1.94182	±	0.0289915	2.50738	±	0.111671	2.44974	±	0.118233	2.75395	±	0.0767426	2.98485	±	0.133984	0.2756	0.00453119	0.203718		0
231	56.71	6.52		0	0		2.96639	±	0.101983	2.85564	±	0.100728	2.84215	±	0.147435	2.698	±	0.041667	2.69734	±	0.0265165		3.48833	±	0.0203692	3.6726	±	0.106545	3.59409	±	0.106093	2.45738	±	0.033227	3.28499	±	0.0958862	0.00666234	0.000134656	0.225319		0
232	31.16	6.56		0	0		2.53823	±	0.0739401	1.30073	±	1.12665	1.76732	±	0.0598549	0.982702	±	0.071643	0.263522	±	0.456434		2.16609	±	0.0348085	2.80411	±	0.0573955	2.74647	±	0.0335	3.10077	±	0.0139161	2.83534	±	0.132014	0.00673301	1.81968e-08	2.71002e-05		0
233	32.75	6.57		0	0		2.66944	±	0.0731072	2.13543	±	0.118357	2.13285	±	0.027312	1.38295	±	0.0596354	0.927269	±	0.803162		0.360809	±	0.624939	2.67752	±	0.0541365	2.95809	±	0.0600625	2.8589	±	0.021485	2.78781	±	0.0457656	0.71392	0.077162	0.000238556		0
234	36.8	6.57		0	0		2.49639	±	0.0976939	2.2185	±	0.0662068	2.13838	±	0.115305	2.07187	±	0.0282489	2.08316	±	0.0179449		2.31313	±	0.0248322	2.80184	±	0.0544122	3.02171	±	0.12156	0	±	0	2.77714	±	0.122243	0.229062	0.950808	0.625035		0
235	19.75	6.58		0	0		2.73261	±	0.119744	2.40323	±	0.173741	2.39412	±	0.0829932	2.39921	±	0.0332648	2.16702	±	0.0301468		2.89209	±	0.0474687	2.84631	±	0.0489541	2.78868	±	0.0287646	2.68949	±	0.0277782	0.88021	±	1.52457	0.000177278	0.999508	0.00898228		0
236	30.02	6.66		0	0		2.53524	±	0.041171	2.06172	±	0.0630801	1.97435	±	0.0403752	2.26086	±	0.0355484	2.07883	±	0.0148972		2.58716	±	0.138404	2.54139	±	0.141635	2.48375	±	0.126416	2.77243	±	0.0683151	2.70135	±	0.0788093	0.778428	2.45103e-07	0.0397341		0
237	48.06	6.7		0	0		4.01858	±	0.0425007	3.76482	±	0.0579268	3.32771	±	0.064462	3.2113	±	0.0243307	2.82034	±	0.0339487		2.39229	±	0.0283525	2.34652	±	0.0288986	2.28888	±	0.00874993	0	±	0	0	±	0	9.83554e-12	5.44145e-15	1.33359e-05		0
238	29.66	6.76		0	0		3.02444	±	0.0691191	2.68343	±	0.0859139	2.64522	±	0.0493086	2.60436	±	0.0319175	2.59295	±	0.0205382		2.73865	±	0.0877805	3.03702	±	0.101116	3.03953	±	0.12687	2.62173	±	0.0194067	3.04167	±	0.0663351	0.162764	0.00785916	0.0763607		0
239	41.45	6.76		0	0		0.763048	±	1.32164	1.69588	±	0.524826	1.27684	±	1.10577	0	±	0	0	±	0		2.31111	±	0.0250896	2.26533	±	0.0279665	3.39473	±	0.0331443	3.29554	±	0.0217156	3.22446	±	0.025857	0.384986	2.03746e-09	0.00139194		0
240	86.46	6.78		0	0		0.726613	±	1.25853	1.77705	±	0.409553	1.28619	±	1.11408	0	±	0	0	±	0		1.98847	±	0.0230648	1.9427	±	0.0253616	0	±	0	0	±	0	0	±	0	0.000162445	0.921001	0.578684		0
241	31.86	6.8		0	0		2.78951	±	0.124561	2.36787	±	0.102222	2.2823	±	0.0437735	1.72176	±	0.0195361	1.69626	±	0.00727617		1.81547	±	0.0536277	1.1607	±	1.00552	0	±	0	0	±	0	0	±	0	3.16463e-05	5.01441e-09	0.370868		0
242	29.55	6.85		0	0		1.51518	±	1.31234	0	±	0	0	±	0	0	±	0	0	±	0		1.63757	±	0.0846714	0	±	0	0	±	0	0	±	0	0	±	0	0.016065	0.923015	0.921142		0
243	32.2	6.85		0	0		2.70797	±	0.0531686	2.0998	±	0.124148	2.10123	±	0.0966881	2.056	±	0.020888	1.72223	±	0.0379234		2.02631	±	0.0518585	1.98053	±	0.05486	3.17504	±	0.120521	3.07585	±	0.0672979	3.00477	±	0.0774571	0.478476	0.000382201	6.09422e-05		0
244	42.49	6.86		0	0		2.66785	±	0.0362675	2.06542	±	0.078782	2.03432	±	0.0883372	1.98143	±	0.117041	1.95593	±	0.123035		2.18824	±	0.031591	2.78749	±	0.0527656	3.04042	±	0.129296	2.94123	±	0.0752504	0.85952	±	1.48873	0.00665699	0.354016	0.137583		0
245	24.25	6.91		0	0		3.03204	±	0.0651487	2.81759	±	0.0851679	2.70767	±	0.0590868	2.65479	±	0.0881702	2.62928	±	0.0933012		2.56743	±	0.146468	2.52166	±	0.149711	2.46402	±	0.134464	0.807303	±	1.39829	0	±	0	6.42872e-08	1.90189e-07	2.59678e-06		0
246	25.68	6.91		0	0		2.41744	±	0.0827225	2.24096	±	0.125377	2.16996	±	0.104008	2.11708	±	0.0911472	2.09157	±	0.104159		2.55559	±	0.0592595	2.80751	±	0.0601849	3.03168	±	0.123949	2.6131	±	0.0196756	0.861038	±	1.49136	0.000840568	0.402481	0.0092133		0
247	23	6.93		0	0		3.26779	±	0.0590049	2.91955	±	0.0541608	0	±	0	0	±	0	0	±	0		3.20494	±	0.0729973	3.15917	±	0.0745222	3.10153	±	0.0987425	3.00234	±	0.142862	2.93126	±	0.121349	0.000288833	9.37731e-07	0.00168871		0
248	42.44	6.93		0	0		2.55477	±	0.0645553	2.4362	±	0.0496227	2.04942	±	0.0609874	1.99653	±	0.0590764	1.97103	±	0.0457909		2.49949	±	0.123001	2.45372	±	0.127238	2.39608	±	0.11986	2.98453	±	0.0108484	2.79171	±	0.123932	0.731309	5.21489e-07	5.08009e-06		0
249	43.39	6.95		0	0		2.80562	±	0.0405631	2.5146	±	0.0963901	2.44257	±	0.138093	2.62299	±	0.025999	2.19218	±	0.0298926		2.61089	±	0.129201	2.58978	±	0.0978693	2.53214	±	0.0973509	2.43295	±	0.0870344	0	±	0	2.28782e-07	0.00319654	3.81507e-05		0
250	24.85	6.97		0	0		2.48404	±	0.114834	2.44387	±	0.0465743	2.37287	±	0.0665395	2.31998	±	0.0863341	2.29448	±	0.0804361		2.49424	±	0.124962	3.02561	±	0.100175	2.99804	±	0.1145	3.16661	±	0.0131628	0	±	0	0.000241653	0.837817	0.00112451		0
251	16.29	6.98		0	0		3.4533	±	0.0361991	2.88509	±	0.11978	2.81666	±	0.0598774	2.87872	±	0.0477261	2.27654	±	0.0182415		2.44875	±	0.0221098	2.40297	±	0.0223117	2.34534	±	0.00626241	2.74796	±	0.0756094	0.86448	±	1.49732	0.000734135	0.00226076	0.437066		0
252	7.23	6.99		0	0		1.54239	±	1.33577	0	±	0	0	±	0	0	±	0	0	±	0		1.6409	±	0.046685	0	±	0	0	±	0	0	±	0	0	±	0	0.0162239	0.938692	0.937198		0
253	16.75	6.99		0	0		2.54181	±	0.0574041	2.49502	±	0.101408	2.3422	±	0.0360681	2.37238	±	0.0862925	2.17184	±	0.0420297		1.98731	±	0.023205	3.37174	±	0.139408	3.46898	±	0.0940075	3.36979	±	0.0433903	3.06118	±	0.0896071	0.72397	0.000122934	0.0629195		0
254	57.28	6.99		0	0		2.95135	±	0.0864899	2.76157	±	0.0443152	2.69667	±	0.0776845	2.71362	±	0.0360872	1.92141	±	0.019759		3.07208	±	0.0826621	3.02631	±	0.0831605	2.96867	±	0.0592109	2.86948	±	0.0156678	2.7984	±	0.0405511	3.31621e-09	1.67437e-07	9.43022e-05		0
255	60.15	6.99		0	0		1.49086	±	1.29167	2.02759	±	0.227874	1.8613	±	0.0597102	1.88968	±	0.0253433	1.86418	±	0.0357593		0	±	0	0	±	0	0	±	0	0	±	0	0	±	0	0.69934	7.71985e-13	0.69934		0
256	33.9	7		0	0		2.45492	±	0.0413717	0.598627	±	1.03685	1.09492	±	0.948384	1.17618	±	0.0130983	0.764427	±	0.662271		2.20601	±	0.0291257	2.16024	±	0.0317577	2.1026	±	0.0213476	0	±	0	0	±	0	2.21875e-05	0.763205	0.0115889		0
257	49.31	7.01		0	0		3.07182	±	0.0715253	2.71731	±	0.0734977	2.66498	±	0.0449729	2.43002	±	0.0193186	2.39719	±	0.0411708		2.2721	±	0.0302901	3.07221	±	0.113064	3.15562	±	0.122592	2.45264	±	0.0337534	2.83683	±	0.12961	0.0606875	0.339982	0.0526094		0
258	27.22	7.03		0	0		2.53914	±	0.0757624	2.3695	±	0.0638402	2.27163	±	0.0756622	2.04484	±	0.0686053	1.6401	±	0.0204538		1.69022	±	0.039835	2.92402	±	0.137648	2.99413	±	0.112721	2.45458	±	0.0335625	1.82605	±	1.58379	0.0334567	0.351188	0.549308		0
259	18.56	7.04		0	0		2.9431	±	0.0335059	2.79904	±	0.116795	2.72805	±	0.139093	2.655	±	0.126949	2.6295	±	0.121854		0	±	0	0	±	0	0	±	0	0	±	0	0	±	0	0.00402292	5.61902e-34	0.00402292		0
260	43.96	7.05		0	0		3.98409	±	0.0626332	3.78199	±	0.0710878	3.44724	±	0.129425	3.43504	±	0.0140963	3.51098	±	0.0441082		3.55445	±	0.0929199	3.43229	±	0.174222	3.50682	±	0.0968512	3.08439	±	0.014855	3.11508	±	0.0996416	1.21491e-05	4.01049e-05	0.518648		0
261	55.83	7.06		0	0		4.07288	±	0.0526502	3.99337	±	0.0490524	3.0728	±	0.0636659	3.02056	±	0.0398379	2.56247	±	0.0328484		2.23512	±	0.025303	2.18935	±	0.0279244	2.45934	±	0.0175355	3.02696	±	0.0201712	2.95588	±	0.0456639	0.0323849	3.64572e-09	6.49022e-10		0
262	31.42	7.07		0	0		0.754387	±	1.30664	1.95457	±	0.191956	1.88357	±	0.188366	1.3014	±	1.1284	0.55779	±	0.966121		0	±	0	0	±	0	0	±	0	0	±	0	0	±	0	0.241623	1.51608e-05	0.241623		0
263	38.71	7.1		0	0		2.42492	±	0.11202	0	±	0	0	±	0	0	±	0	0	±	0		0	±	0	0	±	0	0	±	0	0	±	0	0	±	0	0.0412337	0.045916	0.0412337		0
264	45.89	7.11		0	0		2.93176	±	0.0425733	2.87989	±	0.120116	2.80889	±	0.102351	2.756	±	0.0989096	2.7305	±	0.113394		0	±	0	0	±	0	0	±	0	0	±	0	0	±	0	0.0087719	6.40188e-37	0.0087719		0
265	43.15	7.15		0	0		2.70587	±	0.0489267	2.48287	±	0.0883819	2.30858	±	0.254878	2.31103	±	0.0587918	2.32435	±	0.0356854		1.98183	±	0.0238695	1.93605	±	0.0261744	0.600289	±	1.03973	0	±	0	0	±	0	3.54633e-05	2.63988e-09	0.000796261		0
266	59.54	7.18		0	0		2.79323	±	0.0731824	2.61003	±	0.102547	2.53554	±	0.0388363	2.48266	±	0.0530258	2.45716	±	0.0658628		2.21463	±	0.0279666	2.98269	±	0.0711567	3.39038	±	0.0395113	0	±	0	2.97604	±	0.112558	0.323162	0.435982	0.673373		0
267	37.68	7.21		0	0		3.33996	±	0.0333327	2.98615	±	0.0468019	2.91515	±	0.0646889	2.86227	±	0.0939014	2.83677	±	0.0981726		2.19698	±	0.0303661	2.43	±	0.0925959	2.37236	±	0.0683825	0	±	0	0	±	0	3.47328e-09	6.7143e-12	3.37745e-07		0
268	49.27	7.23		0	0		2.61801	±	0.146458	2.50214	±	0.172891	2.33042	±	0.199026	2.1554	±	0.0342278	2.1299	±	0.045266		2.55143	±	0.0600729	3.27095	±	0.199995	3.27182	±	0.114081	0	±	0	2.80214	±	0.126357	0.0901158	0.921804	0.493818		0
269	24.42	7.26		0	0		3.05426	±	0.112061	2.47957	±	0.0719233	2.45498	±	0.0387214	2.58077	±	0.0575984	2.50833	±	0.0182711		1.8836	±	0.0417986	1.83782	±	0.0437261	0	±	0	0	±	0	0	±	0	0.000328188	1.34156e-10	0.00448387		0
270	14.91	7.27		0	0		3.25206	±	0.0515901	3.24468	±	0.0410024	3.17369	±	0.0634382	3.1208	±	0.0915921	3.0953	±	0.0924147		4.81377	±	0.0293801	4.30399	±	0.065678	4.32333	±	0.0724016	4.91864	±	0.0361535	4.28322	±	0.0516666	0.219319	1.19755e-15	0.813156		0
271	31.87	7.3		0	0		3.07764	±	0.143128	2.20557	±	0.131685	2.1469	±	0.13648	2.26817	±	0.036766	2.11699	±	0.0110138		1.91919	±	0.0321094	1.87341	±	0.0344807	0	±	0	0	±	0	0	±	0	0.000157963	1.30909e-08	0.022002		0
272	11.02	7.36		0	0		3.01328	±	0.0566155	2.35666	±	0.040769	2.18782	±	0.142495	1.69057	±	0.0258722	1.66507	±	0.0287346		0	±	0	0	±	0	0	±	0	0	±	0	0	±	0	2.42906e-06	6.40937e-22	2.42906e-06		0
273	54.61	7.36		0	0		2.85216	±	0.116144	2.82599	±	0.145217	2.75499	±	0.124151	2.70211	±	0.0950078	2.67661	±	0.094429		2.20906	±	0.0287131	2.16329	±	0.031344	3.58153	±	0.0740868	3.32064	±	0.0184382	3.2864	±	0.0689118	0.0346931	0.279968	0.00399501		0
274	27.74	7.38		0	0		2.3864	±	0.0387285	0	±	0	0	±	0	0	±	0	0	±	0		0	±	0	0	±	0	0	±	0	0	±	0	0	±	0	0.0410365	0.045704	0.0410365		0
275	37.24	7.4		0	0		3.36395	±	0.0307001	3.34729	±	0.0424264	3.2763	±	0.0520334	3.22341	±	0.0622519	3.19791	±	0.0529576		3.30111	±	0.0376039	3.25533	±	0.0327853	3.1977	±	0.0404293	3.09851	±	0.0935304	3.02743	±	0.0870906	2.14737e-08	1.77498e-05	0.0750063		0
276	48.32	7.41		0	0		2.98066	±	0.108429	2.5014	±	0.134765	1.1769	±	1.02805	0	±	0	0	±	0		3.00379	±	0.0308066	2.95801	±	0.0319896	2.90038	±	0.0136399	2.80119	±	0.0445806	2.88483	±	0.136236	2.06988e-06	8.23659e-09	7.46387e-06		0
277	24.85	7.49		0	0		2.52979	±	0.0505454	2.21682	±	0.105682	1.93168	±	0.101147	0.993912	±	0.0678762	0.660514	±	0.573813		0	±	0	0	±	0	0	±	0	0	±	0	0	±	0	6.92339e-10	1.56021e-18	6.92339e-10		0
278	39.22	7.51		0	0		2.72321	±	0.111668	2.43821	±	0.100247	2.30913	±	0.127548	2.21529	±	0.0819073	2.18979	±	0.0794181		0	±	0	0	±	0	0	±	0	0	±	0	0	±	0	0.000610386	2.45967e-29	0.000610386		0
279	14.42	7.52		0	0		4.35724	±	0.0605116	4.9495	±	0.0620011	4.79829	±	0.0713969	4.78233	±	0.0659867	4.7684	±	0.0178422		3.10652	±	0.0749589	3.06075	±	0.0753816	3.00312	±	0.0513705	2.90393	±	0.0145439	2.83284	±	0.0364513	0.450763	3.88121e-22	0.0106724		0
280	36.87	7.54		0	0		3.03864	±	0.0759065	2.63756	±	0.0536965	2.60675	±	0.0314742	2.38667	±	0.0377028	2.22301	±	0.015401		0	±	0	0	±	0	0	±	0	0	±	0	0	±	0	1.78795e-07	1.15441e-31	1.78795e-07		0
281	40.15	7.56		0	0		2.62593	±	0.127392	2.32931	±	0.0486016	2.29869	±	0.00461605	2.3976	±	0.0303983	2.37151	±	0.0502617		3.29023	±	0.0422694	3.24446	±	0.0421186	3.18682	±	0.0177023	2.77174	±	0.0712066	0	±	0	3.1957e-08	0.542219	9.8455e-08		0
282	36.8	7.66		0	0		3.4667	±	0.0523065	2.38804	±	0.0885143	2.25658	±	0.088581	2.20369	±	0.111611	2.17819	±	0.107081		3.40386	±	0.0530407	3.35808	±	0.0484368	3.30045	±	0.0447048	3.20126	±	0.0902643	3.13018	±	0.0899065	0.00127584	1.6766e-07	0.0792941		0
283	39.45	7.66		0	0		2.46727	±	0.128801	1.92272	±	0.0603014	1.85172	±	0.0464482	1.79884	±	0.0570194	1.77333	±	0.0706557		2.79261	±	0.0663469	3.91609	±	0.082984	3.73095	±	0.126841	3.33494	±	0.0209787	1.85285	±	1.60775	0.00638062	2.76382e-05	0.148541		0
284	40.67	7.67		0	0		2.35204	±	0.106309	2.14157	±	0.129004	2.07057	±	0.131764	2.00012	±	0.156055	1.90905	±	0.0683365		3.33754	±	0.0358711	3.52826	±	0.126087	3.61774	±	0.105098	3.70723	±	0.0414221	2.96364	±	0.0901918	0.00124567	3.09424e-16	0.931859		0
285	49.86	7.71		0	0		4.04277	±	0.079388	3.17883	±	0.127687	3.05613	±	0.221893	2.93834	±	0.0672438	2.80573	±	0.00866234		2.39595	±	0.0279178	2.35018	±	0.0284451	2.29254	±	0.00843292	0	±	0	0	±	0	7.16842e-10	2.83603e-12	2.6014e-05		0
286	19.69	7.83		0	0		3.35253	±	0.0951551	2.77945	±	0.149632	2.70884	±	0.0694847	2.6702	±	0.0206116	2.34397	±	0.0148829		3.28968	±	0.114055	3.24391	±	0.109314	3.18627	±	0.114444	3.05742	±	0.109854	2.98634	±	0.109469	1.26012e-06	1.22724e-06	0.0158536		0
287	36.56	7.87		0	0		2.48095	±	0.0635366	2.41667	±	0.152575	2.28002	±	0.198228	2.16854	±	0.119785	2.14303	±	0.114888		1.98418	±	0.0235826	1.93841	±	0.0258847	0	±	0	0	±	0	0	±	0	0.000161586	1.30621e-08	0.0045324		0
288	37.57	7.88		0	0		4.07769	±	0.04198	3.61831	±	0.114785	3.49729	±	0.0477076	3.33541	±	0.0268079	2.92312	±	0.0271482		4.01485	±	0.0139422	3.96907	±	0.0144927	3.91144	±	0.0125434	3.81225	±	0.0620817	3.74116	±	0.0492317	8.84167e-11	9.05141e-10	3.85806e-06		0
289	37.93	7.9		0	0		2.7879	±	0.0915479	2.56434	±	0.123324	2.5225	±	0.0874011	2.52552	±	0.0319715	2.50002	±	0.0184002		3.90738	±	0.026947	4.08156	±	0.0487496	3.58008	±	0.0751828	3.48089	±	0.0213752	3.40981	±	0.0367322	1.14104e-05	4.20538e-18	0.00992665		0
290	27.99	8		0	0		2.90727	±	0.0692754	2.16697	±	0.118348	2.16226	±	0.0950728	2.10937	±	0.0830763	2.08387	±	0.0964		2.20507	±	0.0292538	3.13446	±	0.177749	3.07682	±	0.164617	2.97763	±	0.119329	2.90655	±	0.117785	0.483008	5.27045e-05	0.0230925		0

## Sheet: Table S2
LOADING MATRIX
SPOT	PC1	PC2	PC3	PC4	PC5	PC6	PC7	PC8	PC9	PC10	PC11	PC12	PC13	PC14	PC15	PC16	PC17	PC18	PC19	PC20	PC21	PC22	PC23	PC24	PC25	PC26	PC27	PC28	PC29	PC30
1	-0.0798611	0.00533765	-0.0574208	0.0107556	-0.00810042	-0.0469524	0.00749227	-0.00198116	0.013906	-0.00974503	-0.0151993	-0.00960708	-0.00400184	-0.0278847	0.0306285	-0.00147869	-0.017239	0.0106111	-0.0076931	0.0415544	-0.0640427	0.0633977	-0.0442853	-0.040094	-0.0233263	-0.015533	0.0599429	0.0182368	-0.0569662	-0.0687649
2	0.0761577	-0.088163	-0.169903	-0.00544633	-0.042698	0.0597156	0.04282	0.015056	-0.0926602	0.00163332	-0.0461133	-0.0701254	-0.0206696	-0.0493007	0.00810757	-0.00081322	-0.0426329	-0.0194767	0.0692026	0.0486927	0.154262	0.0385139	-0.159812	0.218691	-0.198885	-0.0229473	-0.0359105	-0.0262578	0.0865661	0.078657
3	-0.0971155	0.025775	-0.0329164	0.0235977	-0.0229754	-0.00991489	-0.00353664	0.00243806	0.000154263	-0.0253934	-0.00579379	0.00166358	-0.000411362	0.00352729	-0.0218955	-0.0145097	-0.0188718	0.0031897	0.0140419	-0.0107285	0.00277814	-0.00715493	0.000357028	0.029699	-0.00619001	-0.00527563	0.00936565	-0.0193553	-0.0463436	-0.0290598
4	-0.0473424	-0.0735017	-0.0121348	-0.0803051	0.088461	0.0702661	-0.112046	0.101427	0.0416139	0.0545885	0.0135217	0.0199892	-0.0516845	-0.0238055	0.0250635	-0.0486606	-0.0839622	0.0504412	0.0499113	0.0173274	-0.0258164	0.0461458	0.106428	-0.0460148	-0.0602061	0.118605	-0.220069	-0.2724	-0.107009	-0.0791125
5	0.00342582	-0.0185047	-0.0271798	0.00638563	-0.0329493	0.00657304	-0.00293739	0.0273583	0.00113649	0.00883906	0.00735594	0.0483515	0.00820969	-0.0220904	-0.00749279	-0.0103667	0.0110506	-0.0339806	0.0018487	-0.0152179	0.0300742	-0.0138725	0.000278711	-0.0239785	-0.0639428	-0.0133904	0.000396189	0.0120964	0.0338273	-0.117303
6	-0.094181	0.0294501	-0.0204086	0.023402	-0.0230531	-0.0128837	-0.00394067	0.00103562	0.00980065	-0.0359811	-0.00365825	-0.000852215	-0.00254336	0.00890349	-0.033805	-0.0167003	-0.0075704	0.0123807	0.00319186	-0.0268574	-0.006828	-0.0201816	0.0142036	-0.0122531	0.0141848	0.00533037	0.00783482	-0.00980142	-0.0262971	-0.00412747
7	1.87917e-05	-0.106493	-0.0170219	0.0802252	0.0414115	0.0248571	-0.122819	-0.153423	0.0108126	0.0410097	-0.00785109	-0.0511179	-0.032491	0.0504248	0.0332048	0.00212014	-0.0351534	-0.00685688	-0.0315534	-0.0650993	0.0161531	0.0389028	0.0360589	0.0323921	-0.0275391	0.00104313	0.0587455	-0.101935	-0.0292998	-0.00735861
8	0.0166755	-0.0302714	-0.0448088	-0.0365777	-0.0202192	0.0614938	-0.0865222	0.0909923	-0.00991606	-0.0219189	0.0126505	-0.00486516	-0.0225324	0.00643001	-0.00176335	-0.0621747	-0.0105805	0.0278075	-0.0350788	-0.0645467	0.0273134	-0.039175	0.0680676	0.0320952	-0.0220069	0.0379666	0.05153	0.04109	0.0645388	0.0126393
9	0.00022377	-0.0180253	-0.0120758	-0.00493112	0.00442884	0.00287947	-0.0036938	0.00202822	-0.00214784	0.0190988	0.000724191	0.0144548	0.00256322	0.00119535	0.00463706	0.00888078	-0.00465867	-0.00797559	0.0166124	-0.0349657	-0.00699483	-0.0129556	-0.0221831	-0.0103059	0.000936364	0.00248574	-0.0182173	0.0183331	-0.0189442	-0.0660936
10	-0.0961527	0.0252814	-0.032903	0.0230564	-0.0240509	-0.0181611	-0.00632122	0.00577508	0.0141583	-0.029981	-0.00626885	-0.0252577	-0.00348838	-0.0100027	-0.0145552	0.016982	0.00628441	-0.0145813	0.0114094	-0.0281825	-0.000374112	-0.0105469	0.0121861	-0.00286508	0.0152981	1.91989e-05	0.0200737	-0.0183959	-0.0477183	-0.0085656
11	-0.0809005	0.0185505	-0.0345331	0.0190867	-0.0184261	0.00360954	-0.00360828	0.00148455	0.0154548	-0.0231226	0.0125103	-0.0210753	-0.0107658	0.00832126	0.0319988	0.0203817	-0.00819001	-0.0327745	0.00302509	-0.0102977	-0.00326431	-0.0229634	0.0322622	-0.0468342	0.0398055	0.0185976	0.0426306	-0.0423545	-0.0640813	-0.107717
12	-0.0816802	0.0184305	-0.0355296	0.0189814	-0.0199973	-0.0187981	-0.00433309	0.00542284	0.0184013	-0.0328783	0.00889407	-0.00558032	-0.0137194	0.00162424	0.0135581	0.0129482	0.00124099	-0.0165333	-4.66386e-05	-0.0408981	0.0190074	-0.0143703	-0.0383353	-0.0108122	0.0138092	0.0265677	-0.0389883	-0.0189044	-0.010495	-0.0105851
13	-0.100242	0.028213	-0.0301271	0.0244079	-0.0269952	-0.0428613	-0.00723484	0.00956006	0.00613801	-0.0345795	-0.00507533	-0.0158927	-0.00205148	-0.00525567	-0.0174519	0.0236853	0.0177164	-0.000942334	0.0235176	-0.0287449	0.00072239	-0.0130325	-0.00754112	-0.00838016	0.0115272	0.0055465	-0.0181096	0.00116738	0.035701	0.0185345
14	-0.078362	0.015731	-0.0380621	0.0182525	-0.0174018	0.010919	-0.00756977	0.00465452	0.0131127	-0.00458809	-0.00565535	0.0357635	0.0108782	-0.044822	-0.0523955	-0.0121782	-0.0357967	-0.0226299	-0.0198516	-0.0297654	0.00276841	-0.0103904	-0.0113485	0.0425952	0.0350244	0.00937604	-0.00530541	0.0373191	0.0237453	0.0206508
15	-0.0686725	-0.00990291	-0.0897949	0.0137736	-0.0114441	0.121217	-0.0438366	0.00472838	0.132979	0.0708832	0.0417519	0.146465	0.0111621	0.00566457	-0.0555742	0.13656	0.0597282	0.13331	0.219289	0.163894	-0.0302276	-0.0861007	-0.0902497	-0.087415	0.0168186	0.0573067	0.270664	-0.139879	0.132898	0.0314585
16	-0.082494	0.0108468	-0.0380328	0.00751512	-0.000226355	-0.0494161	0.00742934	-0.00865379	0.0275811	0.0129518	-0.0191741	-0.00436673	-0.00566351	-0.0443325	0.049119	0.00422544	0.0174068	0.0297491	-0.0514286	0.0177627	-0.12998	0.135235	-0.0954777	-0.0799573	-0.056198	-0.0159037	-0.00209511	0.049515	0.0192069	0.00198367
17	-0.0307057	-0.104307	-0.118277	-0.0855829	0.12419	-0.00223432	0.0187032	0.0206296	-0.183236	-0.00402065	0.0698269	0.137484	-0.0643189	0.132467	0.00950619	0.113516	0.123936	-0.0307715	-0.101608	0.179238	0.0150929	-0.00645481	-0.0348569	0.0582776	0.142822	-0.0743504	-0.107432	0.158184	0.175735	-0.0883342
18	-0.0955556	0.0245277	-0.0350674	0.0230167	-0.0203307	6.11486e-05	0.00444181	-0.00396149	-0.0255471	-0.0447198	0.0242983	0.0196023	0.00848144	0.028323	0.0221193	0.018602	0.00497772	-0.00797771	-0.000677761	-0.0292066	-0.0228412	-0.0124891	0.0636044	-0.0396253	0.0252784	0.015081	-0.0133139	-0.0397752	0.0118749	0.00613883
19	-0.0793299	0.0208423	-0.0266452	0.0186465	-0.0190797	-0.0109249	-0.00317482	0.00161639	0.0189098	-0.0427068	0.00027212	-0.00920711	-0.00275216	-0.00711053	-0.0277844	0.020646	0.0197135	0.00803512	0.0113295	-0.0278496	-0.00770924	-0.0143527	0.010563	-0.0337745	0.0109159	0.0177266	-0.0230822	-0.0393799	0.0262163	0.096164
20	-0.0710071	-0.0500524	0.035896	-0.0786433	0.0853758	-0.0157447	-0.0998122	0.103367	-0.0206308	-0.03495	0.012865	-0.0224663	-0.0432847	-0.0243737	0.0336309	-0.0176717	-0.0186877	0.0539335	0.0520623	-0.0706916	-0.0117971	0.0162967	0.0316577	-0.0147621	-0.00272023	0.0375778	0.0417381	-0.00734365	-0.020594	0.018336
21	0.0277308	-0.164786	-0.0374918	-0.0345274	-0.0374268	-0.164786	0.0632761	0.0573569	0.0730835	0.075531	0.241557	-0.101415	0.047716	-0.00121393	0.00405553	0.119708	-0.0615517	0.0617633	-0.0627172	-0.0222058	-0.0190097	-0.104361	-0.0686648	0.0893609	-0.124715	-0.029219	-0.0382128	-0.00325222	-0.00631981	0.0364048
22	-0.0515785	-0.072485	0.0609889	-0.0678273	-0.0124484	-0.0200236	-0.0352064	0.02794	-0.0049021	-0.0145935	-0.102472	-0.0125073	0.261098	0.102581	0.0621592	0.00370258	0.0298581	-0.0566279	-0.0205018	0.0627092	-0.02121	-0.0506909	-0.0803384	-0.0231788	0.0175091	0.160098	-0.0503058	0.00502799	-0.0218982	0.0492636
23	-0.0233408	-0.0432273	-0.130027	-0.003919	-0.0126483	-0.15085	-0.00824551	0.0359704	0.0911967	-0.0368044	-0.00128606	-0.00356212	-0.0195598	-0.00212387	0.0684591	0.0422601	-0.000745658	-0.0269746	0.0203631	-0.00712964	0.0544099	0.0246235	-0.0419766	0.0207542	0.0219384	0.021379	-0.0329438	0.00982286	-0.00160563	-0.0996474
24	-0.0232569	-0.0427903	-0.129575	-0.00319716	-0.0140716	-0.155009	-0.013418	0.041523	0.0747532	-0.00531938	-0.0100134	-0.00702718	-0.0146204	-0.00406859	0.053761	0.0409692	0.00361293	-0.020723	0.0294544	-0.00624701	0.0486237	0.0185766	-0.0468747	0.00920047	0.0240426	0.02771	-0.0369894	0.0119082	-0.0031935	-0.0190043
25	-0.0976603	0.0226383	-0.0410869	0.0227425	-0.0255201	-0.0385589	-0.00534022	0.00916237	0.019609	-0.0331416	-0.0127685	-0.028748	-0.0124803	-0.0239474	-0.0180922	0.00545226	-0.0222403	-0.0140133	0.0274423	0.0106975	0.0178433	-0.0279857	-0.0312823	-0.00853697	0.0192715	0.00567255	0.0368791	0.000733026	-0.0796175	-0.127317
26	-0.0813723	0.0227039	-0.0257513	0.0204259	-0.0184658	0.00242839	-0.00191901	0.00152045	-0.0269834	-0.00703862	0.00338851	0.00243412	0.00582824	0.00524357	0.00477815	0.00643249	-0.00552348	-0.0144107	0.0116658	-0.0213069	-0.00089664	-0.00530128	-0.00124745	0.0253522	0.00138427	-0.00253261	0.0222059	-0.0127698	0.0040927	-0.0485509
27	-0.073873	0.00225108	-0.0503066	0.0048036	0.00948533	0.0375902	0.010776	-0.0211469	0.0129807	0.0577979	-0.0291269	-0.0322606	-0.00847881	-0.016663	0.0311368	-0.0405006	0.0198387	0.0474001	-0.0740969	-0.0288711	-0.143084	0.140728	-0.0957457	-0.075354	-0.0745439	-0.00601881	0.0416983	-0.0226744	-0.0134169	0.0850982
28	-0.0734609	-0.0874746	0.0359719	-0.0484008	-0.0740989	-0.0273272	0.0396321	-0.0102278	0.0166004	0.0058826	-0.0375902	0.0356508	-0.0409178	-0.0105056	0.0319216	0.0400249	-0.00329032	-0.0328305	0.0225315	-0.038506	0.00571303	0.0152707	0.00875309	0.00560942	0.0529056	-0.0133891	0.00951566	0.0354819	0.00645563	0.0361968
29	-0.0935468	0.0167454	-0.0291025	0.00743636	0.00692904	-0.0125963	0.0188789	-0.0250996	0.0242491	0.00601573	-0.0225071	-0.0190346	-0.00446229	-0.0768622	0.0660436	-0.000153811	-0.000811237	0.0095715	-0.0826765	0.0432387	-0.175435	0.174822	-0.0889358	-0.0837495	-0.0614306	-0.039506	0.0553904	0.0678207	0.0685002	0.0408839
30	-0.109621	0.0242106	0.00363432	-0.00356246	0.0405295	-0.0197422	0.0613947	-0.0675578	0.0113474	0.0401543	-0.00744021	-0.0268037	0.0546361	-0.131006	0.0495859	-0.0468049	0.107148	0.103476	0.0629221	-0.0298708	0.436079	-0.386996	0.228339	0.177162	0.138321	0.0658326	-0.0538467	-0.115333	-0.0283142	0.0325285
31	0.0177632	-0.0412187	-0.0510436	-0.0120896	0.012221	-0.00923859	-0.00287761	-0.00220208	0.0233689	0.0258958	0.00372423	0.0523077	-0.0100442	-0.0103196	0.012932	0.0351326	-0.0326302	0.00651539	-0.0774271	-0.0285158	-0.0226178	-0.0211014	0.0526116	0.0227383	0.0445066	0.0404943	0.0505425	0.0269331	0.0329575	0.0745897
32	-0.0369497	-0.0811348	0.0447253	0.0933024	0.031193	0.0175697	0.0551835	0.0526203	-0.0129306	0.0137239	-0.0357729	0.0113467	0.0180408	-0.0195429	-0.000693295	-0.00661805	0.0102722	-0.0349986	0.0294476	-0.0248566	-0.0261853	-0.0157632	-0.0236976	-0.0103386	0.0191155	-0.00574319	0.0222687	0.0270359	-0.00415465	-0.00899879
33	-0.0168143	-0.0592964	-0.067755	-0.0625278	0.126765	0.0293225	0.160798	-0.146662	0.0325453	-0.199044	0.0160799	0.0679324	0.0249125	0.0338635	-0.163574	-0.126482	-0.0366852	0.0694156	0.0271347	-0.121797	-0.0535168	-0.0019393	0.00260163	-0.0535603	-0.0123549	-0.0291333	0.012589	-0.0128449	0.00620453	-0.0264685
34	-0.0128475	-0.0729438	0.0342085	-0.0968988	0.122628	0.170104	-0.0338348	0.0406484	-0.100008	-0.212857	0.0498073	0.00330915	0.00949592	-0.270569	-0.00163207	0.199327	0.0635819	-0.0358646	0.0553819	-0.0808252	0.0373373	0.102283	-0.100028	0.197016	-0.119536	-0.0567736	-0.0599804	0.0381775	-0.248158	-0.004376
35	0.0288585	-0.0326911	-0.0395439	0.0335586	0.0024298	-0.0345083	-0.014158	0.0757852	0.0153063	-0.0114496	0.00746821	0.00233517	0.0366402	0.00529653	0.0329667	-0.0206095	0.0339901	-0.0149505	0.0125785	0.0149195	0.0192869	0.0221475	-0.00358645	0.0251769	-0.0591507	-0.00398789	0.00774134	0.015083	0.0327031	-0.088139
36	-0.0311974	0.0304873	-0.0624897	-0.220162	-0.0638669	-0.0363386	-0.10821	-0.0312385	0.0107353	-0.0229108	-0.0598816	-0.0301976	0.254267	0.0763275	0.00964566	0.014228	-0.00324619	-0.042628	-0.0194601	0.0392343	0.019786	-0.0612382	-0.0839256	-0.0184359	0.00317529	0.158708	-0.0440659	0.00478424	-0.00582967	-0.00124899
37	-0.0880017	0.0263732	-0.0227192	0.0223437	-0.0214658	-0.00316958	-0.00799684	0.00420657	0.00100396	-0.0101146	0.0097371	0.00250211	-0.00378672	0.0209416	0.0308733	0.00861862	-0.00386481	-0.0224374	0.00688879	-0.0257015	0.00520532	0.00840171	0.00803732	0.0396511	-0.00971967	-0.0028522	-0.0127027	-0.0372215	-0.0134873	0.0612582
38	-0.0730821	-0.04828	0.0300864	-0.0803803	-0.0223301	-0.0126294	-0.205799	-0.184592	-0.0433864	-0.0345426	-0.0718148	-0.0326237	0.241856	0.0712102	0.0229565	0.023179	-0.078133	-0.062984	-0.0563003	0.0816658	0.0385779	-0.0444947	-0.0991138	0.024694	0.00850227	0.154672	-0.00281264	0.0189852	0.0316683	0.00245256
39	-0.0238009	0.0232259	-0.12121	0.0324604	0.0343119	-0.040237	-0.0307712	0.0243073	0.0379186	-0.00937585	0.0160616	-0.0273241	0.0064235	0.0103192	-0.00517399	-0.021205	-0.0104831	0.000178001	0.0182623	-0.0202108	0.00619044	-0.0217205	0.00733087	-0.0129847	0.00700467	0.0233214	-0.00163004	0.0130839	0.0140129	0.00346801
40	-0.0498928	-0.119402	0.0640181	-0.0246075	-0.233232	0.0446381	-0.0329145	0.0794306	-0.0373466	-0.0199891	-0.0606395	0.105535	-0.0735591	-0.0705671	0.0351405	0.0221717	-0.0636852	0.0092251	-0.111111	-0.010266	0.0477265	0.0423166	-0.0369823	0.022536	-0.00556564	-0.0406966	0.0590476	0.121936	0.0433012	-0.014892
41	-0.0436226	0.00661014	-0.0217622	0.00920941	0.00931053	0.270469	-0.0115617	-0.0462731	0.137054	-0.0355763	0.0802329	-0.0438434	-0.0142279	0.111642	0.112855	0.149151	0.176646	0.0161983	0.0197063	-0.111979	-0.0724343	0.0585687	0.185825	0.0474305	0.0713082	-0.11152	-0.121075	0.20086	-0.076572	0.025854
42	-0.0952446	-0.0217975	0.0178634	-0.0557354	0.0855831	-0.0347235	-0.0282235	0.0363643	-0.0174862	-0.00340416	-0.00904184	-0.0136672	-0.122841	0.0556341	-0.0874126	0.0456234	0.0973905	-0.0625183	-0.140255	0.15403	0.0243087	-0.0168671	-0.0722569	0.0426557	0.112427	-0.0775656	0.0631313	-0.0539252	-0.0878455	-0.0198619
43	-0.0733923	-0.0466105	0.0481627	-0.0798465	0.087167	-0.0175559	-0.0991987	0.103847	-0.0293906	-0.0418727	0.00602588	-0.0249541	-0.0480256	-0.0382913	0.00652035	-0.0404889	-0.0479198	0.0642337	0.0715884	-0.0433719	0.0014066	-0.00922413	0.0026957	-0.0259665	-0.00759265	0.0463985	0.0405253	0.0279387	-0.0207003	0.00601665
44	-0.023021	-0.0424063	-0.128281	-0.00330987	-0.0137467	-0.151626	-0.013059	0.0408336	0.0763404	-0.0103491	-0.00730666	-0.0115469	-0.0143255	-0.00851259	0.0592164	0.0530318	0.014007	-0.0288202	0.024498	-0.0193585	0.0489471	0.0224601	-0.0451613	0.00945012	0.0253898	0.0273066	-0.0411411	0.00999882	-0.00471271	0.0238983
45	-0.0199185	-0.105998	-0.107226	-0.091177	0.122641	-0.0495392	0.0219125	0.0211059	-0.0761219	-0.0838214	-0.0281061	0.0158338	-0.0881256	0.0704616	-0.250386	-0.00798583	0.166533	0.0607733	-0.192627	0.00636489	0.0213357	-0.0337304	-0.0682271	-0.0401019	0.109289	-0.0220763	-0.00016387	-0.0319715	0.00424491	0.0212012
46	-0.0956493	0.123057	-0.101432	-0.105804	-0.0491165	-0.0506378	-0.050806	-0.0706277	0.010732	-0.0192101	0.0403059	-0.00808983	-0.00868053	-0.0625791	0.0281088	0.0105421	-0.0228597	0.0132998	-0.0563207	0.0318001	-0.135318	0.0968285	-0.0219582	-0.13054	-0.0226098	-0.0285358	0.0116217	0.0997492	0.0372189	0.0929571
47	-0.0866995	0.0301804	-0.0115147	0.0224153	-0.0203888	0.00143913	-0.00351753	-0.00130113	-0.00161762	-0.0252049	0.00581745	0.012227	-0.00613981	0.0199543	-0.00751662	-0.0160088	-0.0158223	0.0112606	0.0128464	-0.00140704	-0.00306751	-0.00927919	-0.00120339	0.0092243	-0.00665173	0.00956106	-0.0697675	-0.0169566	0.0845927	0.0278488
48	-0.0327863	-0.0445268	-0.140967	-0.000377209	-0.0214588	-0.144921	-0.0489799	0.0587667	0.194126	0.0674812	-0.0166131	-0.0327483	-0.046402	0.0758572	0.0684729	-0.0195977	0.0131235	-0.0184204	-0.0281042	-0.109257	0.0420564	0.0169803	0.0047814	-0.026807	0.0738899	0.0645243	-0.000870034	-0.041725	-0.0555841	0.00755315
49	-0.0948077	0.0278015	-0.0252807	0.0235104	-0.0212956	0.00763566	-0.00251749	-0.00141529	-0.00327917	-0.0235009	-0.00406394	0.00624938	0.00412043	-0.00616211	-0.032962	-0.0136487	-0.0261174	0.000803977	0.0117198	0.00373383	-0.0107132	-0.0165336	0.0218456	0.0167041	0.0212184	-0.00986017	0.00520198	0.0294466	0.00973712	-0.0142163
50	-0.0939814	0.0195995	-0.0453967	0.0218308	-0.0210267	-0.00525918	-0.000326777	0.00221475	-0.00926136	-0.0242433	-0.00768105	-0.0223744	0.000927377	-0.000258575	-0.0165572	-0.000298776	-0.000999205	-0.00727604	0.00697891	-0.0357357	-0.00124166	-0.00509973	0.00991702	0.0147798	0.00725163	-0.00282979	0.00563118	-0.0121895	-0.0297992	0.0309384
51	-0.104475	0.00988774	0.0234303	-0.0372008	0.106466	-0.0339175	0.108577	-0.131301	0.0375234	0.125704	-0.0305406	0.0202552	0.0672212	-0.216126	0.211728	-0.0748208	0.174607	0.224959	-0.133662	0.0441241	0.066744	-0.00671602	0.061916	-0.0316184	-0.0438561	-0.0013503	-0.0224541	0.00440041	0.0820052	0.0323147
52	-0.0957714	0.0314753	-0.0173023	0.0243176	-0.0231587	-0.00463174	-0.0042016	-8.45122e-05	0.0029978	-0.0285028	-0.00105467	-0.00211521	-0.00234417	0.00656481	-0.0152437	-0.00300741	-0.0203309	0.00606159	0.0307381	0.0307285	-0.0124675	-0.0187187	0.0320034	-0.0108878	0.00294632	-0.00132618	0.0212076	-0.0399581	0.00207138	0.0140569
53	-0.0798172	0.0133365	-0.046855	0.0178904	-0.0193223	-0.0222033	-0.00236007	0.00670218	0.000239064	-0.0235465	0.000453357	-0.0119463	-0.00393699	-0.0101468	-0.00671895	0.023705	0.00353419	-0.00575022	0.0222302	-0.0104582	0.00417163	-0.0250106	-0.0150693	-0.0430732	0.0188323	0.0275199	0.0046447	-0.0394279	-0.032252	0.0406239
54	-0.0980121	0.0344829	-0.0121773	0.024882	-0.0226136	0.00066049	0.00128774	-0.00268524	-0.00814198	-0.0368023	-0.01278	-0.029117	-0.0105689	-0.0228901	-0.0326015	-0.0199595	-0.0325972	-0.0114522	0.0114733	-0.000931868	0.0154997	-0.0277877	-0.0413528	0.0190591	0.00836545	-0.00820157	0.0194176	0.0303921	-0.0682884	0.0581256
55	-0.0878481	0.0281139	-0.0175623	0.0219266	-0.0195336	0.00772857	-0.000818774	-0.00336931	-0.00586387	-0.0376556	0.00136436	-0.00544875	0.00704398	0.0074864	-0.0181866	0.0122318	0.0173353	0.00334796	0.00665738	-0.0304106	-0.0204314	0.0107767	0.0500787	0.021038	-0.00719343	-0.0120085	-0.0485012	-0.0227426	0.0780062	-0.0158149
56	-0.100707	0.0348076	-0.0137027	0.0255741	-0.0233318	0.00595569	-0.00191136	-0.00112415	-0.00308372	-0.0317905	-0.00913326	-0.015765	-0.00720703	-0.0281801	-0.0326138	-0.011528	-0.0334993	-0.0167564	0.00601024	0.010242	0.00343872	-0.0145153	-0.00413682	0.00731736	-0.0039885	0.00960669	-0.0529695	-0.0382867	-0.0184747	0.0213842
57	-0.0599036	-0.055423	0.0309126	-0.0789744	0.0880672	0.0401491	-0.112236	0.10467	0.00949178	0.0228235	0.0282327	0.111275	-0.0179984	-0.105901	0.00160631	-0.0424621	-0.126775	-0.00958922	0.00388951	-0.0226999	-0.00431578	0.00989282	0.0190352	0.0722769	0.0583181	0.0521659	0.0529227	0.0819793	0.0465084	0.0349885
58	-0.0114032	-0.0141425	-0.0128563	-0.000961115	0.0103657	0.107915	-0.00423727	-0.0167237	-0.00503896	0.0623883	-0.00608059	0.0188973	-0.00217219	0.00331666	-0.0199958	-0.042156	-0.0562543	-0.0164634	-0.0638076	-0.0560259	-0.0344424	-0.0170683	0.044264	0.0382028	0.0264231	0.0148702	0.0377883	-0.00766289	0.000281633	-0.0164713
59	-0.0115112	0.0254286	-0.0892354	0.0560629	-0.0710231	0.0272531	0.0844377	-0.0506335	0.0159437	0.0424598	0.00252657	0.0700398	0.0407311	-0.00271713	-0.0146194	0.00529015	-0.00554056	-0.0933256	-0.0335896	-0.0159107	0.0157963	-0.0288625	-0.0425189	0.0238545	0.00530427	-0.0236815	-0.0592229	-0.0286511	0.0386163	0.0276538
60	-0.104368	0.0117732	-0.0658581	0.0174419	-0.0102725	0.00622385	0.00567434	-0.00709834	-0.00151888	0.00478852	-0.00295692	0.0282323	0.0106687	-0.0362938	0.00864821	-0.0104002	-0.0248982	-0.00671774	-0.0497581	-0.01476	-0.0777958	0.0592072	-0.0163657	-0.0319744	0.0108553	0.00251005	0.00559667	0.0378426	-0.0198666	-0.0541426
61	-0.0267987	-0.0885482	0.0728199	0.192366	-0.036633	0.0256973	0.0464505	0.112884	-0.00793573	-0.0586734	-0.0741165	0.00941466	0.0279966	0.0117682	0.0322406	0.007096	0.0792805	-0.00648292	-0.0311665	0.0619711	0.0087529	-0.0282048	0.023904	-0.0700711	-0.0285145	0.0361318	0.0546984	-0.0196872	-0.0363861	0.0184731
62	0.0370144	-0.0191821	-0.0249032	-0.00649175	0.0212896	-0.0209281	-0.00812691	0.00656339	0.0261964	-0.00127178	0.00926959	0.0358142	0.00973705	-0.00292628	-0.00471809	-0.00631007	-0.00820677	0.00160954	0.00256196	-0.0157596	-0.01333	-0.00724636	-0.000232406	-0.0182754	0.0175015	0.0109492	-0.0179179	0.0396401	0.0460375	-0.0774363
63	0.00803885	0.0156346	-0.0868636	0.0589067	-0.0669375	-0.0176747	0.0613849	-0.071252	0.0424966	0.0272023	-0.0315517	-0.0190648	0.0331581	0.0780204	0.026347	-0.0173622	0.0582511	-0.0651868	0.00690914	0.00447146	0.0163564	-0.0141989	-0.0265909	-0.0109361	-0.00942314	-0.0326019	-0.0338125	-0.0371833	-0.00272926	-0.0728722
64	0.121106	-0.123803	-0.153046	-0.0599681	0.111515	0.0380385	0.0985694	-0.0621666	-0.180503	0.0505703	0.0449004	0.0749535	0.0514246	0.0502261	0.0653088	-0.0109747	-0.0169712	0.010064	0.0357701	-0.0719165	-0.0409523	0.0310328	0.0357456	-0.0550096	-0.0300992	0.0485507	0.0399083	-0.0589367	-0.0640846	0.0375945
65	-0.0628483	-0.0815396	0.0770152	-0.051145	-0.0729839	0.0130074	0.0443102	-0.0202302	-0.0226412	0.0324353	-0.0467693	0.0368125	-0.0365744	-0.00168773	0.002376	0.0129923	-0.00280706	-0.0115558	0.0168881	-0.0396824	-0.0110131	0.0088002	0.0137631	-0.00187834	0.0339239	-0.0122115	0.0315025	0.00103048	-0.0125016	0.113654
66	-0.081786	0.0252956	-0.0194156	0.0202008	-0.0212389	-0.0388162	0.00118928	0.00521721	-0.0290886	-0.0324503	-0.0151583	-0.0207946	0.0113777	-0.0251856	-0.0323654	0.00946729	-0.00146544	-0.0119447	0.0096226	-0.0104397	-0.0111887	0.00315815	0.0289917	0.0314516	0.0207749	-0.0295959	-0.0747626	0.100294	0.0703011	-0.0487328
67	0.0349503	0.0014443	-0.079855	0.0202323	0.0167406	-0.000575291	-0.0343534	0.0298803	0.00177228	-0.00873283	0.0199709	0.018303	0.0266472	6.63418e-05	-0.0147885	-0.0108078	-0.0139924	0.0110355	0.00528939	-0.0194144	0.0306449	-0.0520055	0.0278334	0.000332259	0.0171793	0.0236396	0.0154073	-0.00106687	0.0233624	-0.0999862
68	0.0470064	-0.0238742	-0.0428	0.00790061	-0.0238695	0.0302341	-0.0131485	0.0347417	0.0185101	0.0303054	-0.0193309	-0.000834961	0.00132677	-0.00519717	-0.0290652	-0.019538	0.0132258	-0.00876679	-0.0192503	-0.00664708	0.0261864	-0.00519711	0.00407185	0.0416076	-0.0671101	0.0183135	0.0590527	0.0346661	0.0607213	0.0845154
69	-0.0808291	-0.0425743	-0.0413145	-0.0543729	0.102579	0.0941093	-0.00953488	-0.00855128	0.0999645	0.16019	0.0507154	0.280505	-0.0105227	-0.117661	-0.171111	0.0362873	-0.071277	-0.26638	-0.165838	0.102058	0.081132	0.0212682	0.164182	-0.0480244	-0.233685	0.211191	-0.148815	0.0806866	-0.0106569	0.0606034
70	-0.121605	0.00120312	-0.0165737	-0.0347594	0.106061	-0.00935899	0.117543	-0.135562	0.0199017	0.117203	-0.0253323	0.039803	0.0697316	-0.230314	0.213989	-0.0950888	0.12281	0.200203	-0.147326	0.0524488	0.0715113	-0.0148879	0.0336802	-0.016572	-0.023712	0.0035279	0.0612099	0.0160751	0.0289781	-0.00898698
71	-0.00286173	-0.00430292	-0.044827	0.0329109	-0.0733478	0.0548312	-0.062896	0.0786456	0.00653999	0.0014812	0.0133079	0.0749524	0.0361883	-0.0822333	-0.0361722	-0.0336192	-0.0479391	-0.0124922	-0.0741431	-0.0248328	0.0389739	-0.0101401	0.0454269	0.0105521	0.0430287	-0.00204092	0.038053	0.081401	0.0967194	-0.055553
72	0.00865867	-0.0280872	-0.0235488	-0.0249433	-0.0640052	0.0155618	0.00841077	0.00280654	0.0131097	0.017516	-0.0221605	0.00130429	-0.0157382	0.0311094	-0.0342908	-0.027642	0.0377477	-0.00260802	-0.0013071	-0.0247632	0.0244264	-0.0166254	0.0180934	-0.0441766	-0.0490315	0.00252347	0.0123782	-0.00490582	0.0117161	0.025438
73	-0.0698925	-0.0623569	0.0711633	0.108672	0.0214064	-0.000381046	0.0534456	0.057685	-0.0126324	0.00337071	-0.0104292	0.00985748	0.00933492	0.0173912	0.0193385	-0.0174918	0.0118793	-0.0305898	0.0610349	-0.0206249	0.0102788	-0.00561277	-0.000250954	-0.00664599	-0.0350133	-0.0271639	-0.0628629	0.00405505	0.0420548	-0.066291
74	-0.0631303	-0.0309171	-0.137236	0.00987416	-0.00159347	0.170008	-0.0263017	-0.00285725	0.104048	0.135375	-0.0140839	-0.0363761	-0.0354782	0.146066	0.0186049	-0.134858	-0.0334303	0.0453984	-0.0233248	-0.109753	-0.00330814	0.0337713	0.013564	0.151228	0.0385127	-0.0124266	-0.0545262	0.0823061	0.227438	0.0210959
75	-0.0251565	0.0106042	0.033146	0.00564264	0.00254264	0.0384451	-1.25135e-05	-0.0226675	-0.0494433	0.0044409	-0.00819225	0.0126612	-0.0071608	0.00700198	-0.00226725	0.0106529	-0.0144681	0.0187286	-0.022491	-0.0139634	-0.0431702	-0.0315056	-0.0143938	0.017271	-0.0111121	0.0137208	0.0310428	-0.0112083	-0.00369702	-0.250197
76	-0.00921071	-0.115732	0.0450541	-0.072936	-0.03607	0.12671	0.11917	-0.0861129	0.0264595	-0.205061	-0.0340399	0.0122917	-0.0745324	-0.126713	-0.0574678	-0.0302216	-0.168965	0.00672538	0.0262306	0.265571	-0.0105737	-0.0264499	0.0879058	-0.125377	0.0291544	0.00341223	-0.231204	-0.0550342	0.00870583	0.00812363
77	0.0293047	-0.0219211	-0.00320311	-0.00271724	0.0162536	-0.0160025	0.0349269	9.59108e-05	0.0252211	-0.00232228	-0.00574535	0.00711495	0.00930236	-0.0219133	-0.0292388	0.00611005	0.0476122	-0.036739	0.00393531	-0.0244308	-0.0125709	-0.0103919	0.0138428	-0.0572285	-0.0532748	0.020632	-0.0170457	0.056943	0.0430912	0.0216195
78	-0.122978	0.0212178	0.0175995	-0.0195359	0.0725776	-0.0249551	0.0719699	-0.0796657	0.0182947	0.0361006	-0.00128985	-0.00580797	0.00433305	0.00372307	-0.0415333	-0.0142807	-0.0337808	-0.089207	0.11799	-0.0542736	-0.0139647	-0.0145697	-0.0495065	0.021402	0.00554059	-0.0316732	-0.0535647	0.0101703	-0.0512336	0.0269609
79	0.00226777	-0.136854	-0.0408221	-0.0919219	0.00365737	-0.0442446	-0.025687	0.0357564	0.0541896	-0.0144735	-0.243283	-0.170574	0.290467	-0.0110606	-0.10136	-0.00361741	0.0483559	-0.00299925	0.0886407	0.178573	-0.0169171	0.103431	-0.0216514	0.32669	-0.1604	-0.0383706	0.0868774	-0.00690939	0.0760068	0.0328393
80	0.0435099	-0.0207305	0.0293288	-0.0183458	0.0265724	0.0675011	0.0426728	-0.0504493	0.0863492	-0.183138	0.0416633	0.0596481	-0.0250173	0.0368741	0.0366618	-0.094298	-0.110542	0.012145	-0.0114061	0.0691218	0.0149734	-0.00209846	0.0226895	0.0386224	-0.0394208	-0.0586821	0.102372	-0.0198342	-0.0288437	0.0762795
81	-0.0429726	-0.0954132	0.0642529	-0.0580837	-0.0704456	-0.0168451	0.0455968	-0.0152695	-0.011681	0.0266806	-0.0501262	0.0137728	-0.0433884	-0.000578208	0.0140169	0.0421105	0.0191206	0.00324442	0.0488325	-0.00656589	-0.00966275	0.000773243	0.0113666	-0.057791	0.0278718	-5.72525e-05	0.0549382	-0.0464734	-0.0715193	-0.0820466
82	-0.0422365	-0.0952722	0.07575	-0.0596393	-0.0714845	-0.0132604	0.0493168	-0.021167	-0.00799615	0.0156551	-0.0464875	0.0360187	-0.0424893	0.041999	0.0287748	0.000298209	0.00349268	0.0176131	0.0318839	-0.028929	-0.0117124	0.0240412	0.0105097	0.00422375	0.0137701	-0.0244791	0.0299587	-0.00843395	-0.0135849	-0.0264509
83	0.00292925	-0.151846	-0.0471819	-0.0767669	-0.0428254	0.0203992	0.0805581	-0.0266848	-0.0441364	-0.00690428	-0.15295	-0.099861	-0.0394493	-0.111583	-0.211993	-0.0345307	0.0457024	0.108756	0.074032	-0.084479	0.0566722	0.0435103	-0.234834	0.118968	-0.10806	-0.0287927	-0.0861537	0.00172878	0.101816	-0.0761442
84	0.0205566	-0.00837165	-0.0157022	0.0174457	-0.0464462	0.0276805	-0.0269347	0.0495896	-0.00544511	-0.0442801	0.0177719	-0.0138533	-0.0102702	-0.0154821	-0.0171173	0.0162486	-0.00794005	0.0388459	-0.0243099	0.0141694	0.032244	-0.0216392	0.047559	-0.0557235	-0.0352363	-0.0061861	0.0854069	-0.0216653	-0.0290836	-0.0663957
85	0.0244545	-0.0238368	-0.0239939	-0.00449551	-0.105934	0.0268664	-0.0290752	0.0452036	-0.0273706	-0.0144986	-0.0150868	-0.000419595	-0.0157802	0.00230798	0.0110008	-0.0146549	0.0277163	0.0109514	-0.0386456	0.00454038	0.0499553	-0.0246593	0.0261553	-0.0267233	-0.0498168	0.0191782	0.0257379	0.0220816	0.00907914	-0.0852179
86	-0.0363945	-0.102795	0.052972	-0.0139838	-0.0466518	-0.0447869	0.0677289	0.0200136	0.0322783	0.0364996	0.222791	-0.102535	0.0657001	0.00309954	-0.05436	0.100439	-0.0436538	0.0970451	-0.092695	-0.00140362	-0.130095	-0.088291	-0.0245592	0.0873621	-0.0871362	-0.0166577	-0.0093366	-0.0626926	0.00654723	-0.0813452
87	-0.00206574	-0.0189161	-0.0425679	0.0452028	-0.00659102	0.0423559	0.0443082	-0.00235128	0.0159234	0.0510524	0.00495505	0.0694212	0.0792612	-0.0180343	-0.0209779	-0.0219582	-0.0201101	-0.0922736	-0.0210628	-0.0253652	-0.0128981	0.00307884	0.0418183	0.00357788	-0.0124501	0.011387	0.0347714	0.0444747	0.018236	-0.0263329
88	-0.00678187	-0.0187834	0.00588683	-0.0582084	-0.166508	0.0305991	-0.00219555	0.00060868	-0.0242977	0.0194093	0.237418	-0.0428081	0.0954709	0.00624814	-0.0598816	-0.0614198	0.0491127	0.0444215	0.020257	0.0842962	0.224385	0.296526	-3.89702e-05	-0.0455084	0.0829089	0.0796242	0.040556	0.0179706	-0.0519992	0.0525589
89	-0.00727598	-0.110876	0.0194779	-0.0855313	0.0148648	0.141394	-0.0256389	-0.020918	0.213618	-0.0981237	-0.0720309	0.0319073	0.23193	0.295545	0.0624751	-0.158489	-0.0139906	0.0772805	-0.0786309	0.0645803	-0.0864336	-0.018183	0.172273	0.0367687	0.0742752	0.0648057	0.0811244	0.112215	-0.0142073	-0.0148249
90	0.0131459	-0.0189139	-0.000607613	-0.00829586	0.00862141	0.0124722	0.000980778	-0.00613307	0.00931338	-0.00677599	-0.00438919	-0.0023432	0.00376783	-0.0104629	-0.0124571	0.0230348	0.00497159	0.00215945	0.023189	-0.00527311	-0.0280862	-0.0206992	0.0229601	-0.0546188	-0.000738914	0.00234323	0.0632575	-0.0520272	-0.0587254	0.0579731
91	-0.0673386	-0.0434195	0.0563263	-0.0782292	0.0872558	-0.00431885	-0.0972758	0.100583	-0.052425	-0.0190837	0.00723915	-0.0229741	-0.0447595	-0.0316558	0.0289533	-0.0417383	-0.0478929	0.0525599	0.0576999	-0.0401158	-0.00430755	0.00978331	-0.00227652	0.0109957	-0.0101547	0.0276804	0.0151118	0.0422724	-0.0014923	0.0453336
92	-0.0754634	0.00280477	-0.0689083	0.0146952	-0.01603	-0.0255219	0.00746898	0.0038393	-0.0091671	-0.0419974	-0.00533331	-0.0361893	0.00256373	-0.027635	0.0146307	0.0341367	-0.00774407	-0.0376688	0.0189949	-0.00201788	0.0110654	-0.00351871	0.0122797	0.0122818	0.0175755	-0.0150689	0.0845317	-0.010153	-0.12713	0.0364643
93	0.00333791	-0.0232797	-0.0218028	-0.00642092	0.00942421	0.00846115	0.00588623	-0.00631004	-0.00628518	0.0141475	0.0101223	0.0238275	-0.0175113	-0.0039012	0.0202808	0.0364333	-0.0265796	0.0097193	-0.0498843	-0.0129426	-0.000444686	-0.0155081	0.0333554	0.0395405	-0.0117053	0.0210081	0.00339923	-0.0014069	0.0407939	-0.0294319
94	-0.0805909	-0.0522748	-0.0430734	-0.0633669	0.0970372	0.023042	-0.02142	0.0298333	-0.0182829	0.0302964	-0.00166196	-0.0217174	-0.130211	0.116617	-0.0476584	0.00123651	0.0874022	-0.0567183	-0.170213	0.103939	0.0255343	0.00118374	-0.0538211	0.0579034	0.106629	-0.0570177	0.0720196	-0.128963	-0.0774682	0.0108595
95	-0.118189	0.00441465	-0.0845946	0.0112761	0.00192909	-0.00049665	0.00842649	-0.0157194	0.0501305	0.0519677	-0.030239	-0.0279623	-0.0173608	-0.0358007	0.0720089	-0.0482592	-0.0136562	0.0124322	-0.104955	-0.0297573	-0.152597	0.169723	-0.125014	-0.061101	-0.0512085	-0.0161578	0.099589	0.0381148	-0.0481488	-0.0643128
96	-0.0187384	-0.0916021	0.0491667	0.121148	0.0558584	-0.0118677	0.0652297	0.0683582	0.00156813	-0.00726707	-0.0326155	0.0191549	0.0144427	0.0111032	-0.00215204	-0.0271361	0.0361377	-0.000748055	0.0453155	-0.0195407	-0.0158388	-0.0033127	-0.0338212	-0.0281668	-0.0166957	-0.00199968	0.00105092	0.0110787	-0.0411213	-0.049543
97	0.0227987	-0.0281618	-0.0143858	-0.0114987	0.0105053	0.00639122	0.00377347	1.18423e-05	-0.00428148	0.00758485	0.0107853	0.0494946	0.019411	0.0218935	-0.0141856	-0.0354923	-0.0206042	0.00314306	0.0144597	-0.0404249	-0.02314	-0.0230543	0.0181188	-0.0731059	0.0237355	0.0118244	0.0181009	-0.00481948	0.0209143	0.00526357
98	0.00192938	-0.019814	-0.0148081	-0.00529173	0.00532413	-0.00181519	-0.00594655	-0.00123843	0.00181512	0.0206372	-0.00324399	0.0169863	-0.00672097	0.00627938	0.022128	0.0115562	-0.0130717	-0.00584742	0.00151515	-0.0244567	-0.0104887	-0.0120774	-0.0338691	0.00597698	-0.00893584	0.0214071	0.0158143	-0.0369243	0.00877835	0.0902802
99	-0.0300746	-0.092974	0.065747	0.0431637	-0.010555	-0.00120712	0.0649809	0.0398408	-0.0156747	0.0437691	0.23391	-0.0527657	0.112549	0.0225205	-0.102283	-0.0853054	0.0696518	0.0337429	0.0633148	-0.00626576	0.186772	0.313695	-0.00323861	-0.0580314	0.101143	0.0695662	-0.0390064	-0.0415202	0.0648258	-0.0257167
100	-0.0254587	-0.0696562	0.0398839	0.0876183	0.0285377	-0.00986665	-0.118888	-0.142905	-0.0312012	0.0195101	-0.00128297	-0.0172707	-0.0132904	0.00534394	-0.0045026	0.0310446	-0.0313068	-0.0125459	0.000755547	-0.0382641	0.0175283	0.0101414	-0.00103849	-0.00516798	-0.0208004	-0.00130092	0.0396359	-0.0446974	0.0340851	0.0393673
101	-0.0633035	-0.0194355	-0.109819	0.0114013	-0.00362494	0.154782	-0.0283889	-0.00917316	0.0876717	0.0855308	0.020505	0.0208361	-0.0146229	0.143573	-0.00334544	0.0360742	0.0840616	0.182123	0.177153	0.0727406	-0.0394394	-0.0108069	-0.00629496	0.0380045	0.0247003	-0.0750255	-0.204699	0.29299	-0.105714	0.0158242
102	0.0109659	-0.0401789	-0.0532422	-0.00948448	0.00961939	0.0690966	-0.0335045	0.00564672	0.0493542	0.0924963	-0.0255258	0.126827	0.0500013	-0.0937957	-0.0643947	-0.0357053	-0.0770065	-0.0872368	-0.0373195	-0.0647036	-0.0487537	0.0133933	-0.0488387	0.084572	0.0837136	0.0280516	0.0494433	0.0215431	0.0744531	-0.022051
103	-0.0274958	-0.0440432	-0.135596	-0.00403454	-0.00513032	-0.0866817	0.0136296	0.0105337	0.0167705	-0.0686412	-0.0593628	-0.0515381	0.0709021	-0.0172481	-0.0995796	0.0479664	0.0820835	0.0440556	0.0271435	-0.0299191	-0.0889063	0.105486	0.308828	0.100617	-0.0144332	-0.132333	0.163412	-0.010294	0.00870401	-0.00833025
104	0.019839	-0.0648257	-0.0477821	-0.0502161	0.084748	0.0363885	0.0597769	-0.0441708	0.0177336	0.112788	0.0199654	0.0599667	0.0541282	-0.0165481	0.0122047	-0.0362868	-0.0225323	-0.0865199	0.0610885	-0.0962736	-0.0159458	0.0550672	0.0312756	0.00206347	-0.0220201	-0.049112	0.0409598	-0.0408544	-0.0661039	-0.112041
105	-0.0859293	0.00169224	-0.0841833	0.0175362	-0.011224	0.0250427	0.0233233	-0.0103885	-0.100249	-0.0276111	0.0138919	0.0142106	0.0207453	0.0239875	0.00789865	-0.00369668	-0.0110777	0.00805748	0.0109714	-0.027722	-0.0136666	-0.0116415	0.0162048	-0.0147421	0.000596587	0.019285	-0.0205858	-0.0434286	0.00949385	-0.000135579
106	-0.0516059	-0.0724458	0.0562924	0.0993843	0.0260223	-0.0120947	0.0551777	0.0552798	-0.00264934	-0.0126071	-0.0192176	0.0238944	0.00641657	0.00307904	0.0424583	0.00680167	0.0156151	-0.0375113	0.0289966	-0.0199047	-0.0207979	-0.0204545	-0.0317351	-0.0231159	0.0216777	0.00150951	-0.0194947	0.03881	-0.0275891	0.011892
107	0.0117108	-0.00530644	-0.0241434	0.0239118	-0.0439391	0.0161263	-0.0169619	0.0334232	-0.0130691	-0.0209907	-0.00971218	-0.00886551	0.00272873	-0.0121789	-0.00307037	0.0037541	-0.0157497	0.0122255	-0.0176589	0.0114684	0.0505861	-0.0156097	0.000413049	-0.0491541	-0.0312513	-0.0332361	0.0521194	0.00538754	-0.0355405	0.101859
108	-0.0114946	0.0427651	-0.0496272	-0.00579961	0.132117	0.00511912	-0.135279	0.112007	0.0031156	-0.0339365	0.0390076	-0.0318811	0.232293	0.0119589	0.012178	-0.067536	0.000731164	-0.0404932	0.00418829	0.00759563	0.0997677	-0.0610378	-0.0442239	-0.212629	-0.101441	-0.438418	-0.0535713	-0.0849274	0.131473	-0.0318415
109	-0.0840203	-0.0750093	0.0586179	0.0570665	-0.022173	0.023783	0.062802	0.0382692	-0.0030606	0.0442356	0.22522	-0.0966493	0.0996694	-0.0187757	-0.0828959	-0.0886156	0.0100405	-0.0326919	0.0671658	0.041238	0.203116	0.298965	-0.0130029	-0.00914586	0.143331	0.0406263	0.0700948	0.0228397	-0.00293501	0.0516187
110	-0.0634747	-0.0388582	0.0173878	-0.0689622	0.102705	-0.0193464	-0.0239606	0.0324384	-0.0323279	0.00443709	0.00725098	0.0289364	-0.116361	0.109208	-0.0868995	0.0355978	0.118555	-0.0441516	-0.152103	0.145274	0.0226644	0.00105625	-0.0106832	0.0661975	0.0778224	-0.0711774	-0.0224558	-0.0713194	0.0704833	0.0623299
111	-0.0978038	0.0299475	-0.0225833	0.0240173	-0.0240398	-0.0119542	-0.00581836	0.00368776	0.0143059	-0.038254	-0.0022436	0.00203175	-0.00214364	-0.0330531	-0.0294525	0.0151591	-0.00756411	-0.0165286	0.00842635	-0.023505	0.0123734	-0.0159596	-0.0345043	0.0241334	0.0171631	-0.000335334	-0.0112819	0.0338419	-0.0176297	-0.0163434
112	-0.0578115	0.0209015	0.00300358	0.00882454	-0.00636485	0.00635761	0.0308109	-0.0418559	0.171632	-0.270989	-0.0137151	0.023064	-0.0292221	-0.00818563	-0.208885	-0.113037	-0.0115917	0.151569	-0.0491785	-0.0441332	-0.0100048	-0.0372696	0.0208957	-0.0492751	-0.00246902	-0.00297255	-0.000941562	-0.00397552	0.121727	-0.00604155
113	-0.0525983	-0.0837467	0.0683116	-0.05181	-0.0682956	0.000308007	0.0445532	-0.0202722	-0.00538714	0.0237456	-0.0475236	0.0189701	-0.0452041	0.0341013	0.0233091	-0.0118783	-0.0146377	0.00361927	0.0279138	-0.0147091	-0.0103207	0.0143861	0.034102	0.00281204	0.0200788	-0.0241788	0.0596969	-0.0172911	0.017068	-0.0239964
114	-0.0478505	-0.046231	-0.169203	0.00211438	0.00953027	0.0490329	0.0595704	-0.0260617	-0.22352	-0.0420376	0.0602262	0.0755337	0.0576405	0.0691331	0.0969287	0.0603421	0.00940831	0.0405837	0.0740685	0.0320967	-0.0247901	-0.00419271	0.0336248	-0.0254473	-0.00761924	-0.00946706	-0.026494	0.0306268	-0.178589	-0.0316215
115	-0.0826234	0.0168271	-0.04135	0.0190417	-0.0166628	-0.00202511	0.00772743	-0.00316647	-0.0265888	-0.0330796	0.000630413	0.000979974	-0.00415789	0.00714695	-0.00698198	-0.0250387	-0.0314317	0.00282719	0.00834953	-0.00732212	0.0120405	-0.0150691	-0.0311433	0.0185207	-0.000280559	0.00660744	-0.0326176	0.00962135	0.00724692	-0.00415863
116	0.0240672	-0.0285064	-0.00472378	-0.0123676	-0.0306837	0.0186317	0.0323106	-0.0114391	0.0054561	0.013519	0.0117514	0.049139	0.00529287	0.0458391	-0.0217394	-0.0456167	0.0383532	0.00834902	-0.010403	-0.0232227	0.0133794	0.0113297	-0.00303742	-0.0274214	-0.0537561	0.00810949	-0.0477995	-0.0225994	0.0665892	-0.128927
117	0.0230104	-0.165609	-0.037491	-0.034346	-0.0401506	-0.135243	0.0520653	0.0574443	0.180002	0.0874579	0.248821	-0.208618	-0.0018719	0.0116068	0.0400646	0.103777	-0.108228	0.00551907	-0.117654	0.0238887	-0.0742193	-0.206463	0.0841072	-0.197697	0.108063	0.0441806	0.0218631	0.0801518	-0.00112279	0.0377599
118	0.00742477	-0.0114496	-0.0395059	0.039887	-0.0534659	0.0424608	-0.0203374	0.0613505	-0.0153696	-0.00473892	0.00986959	0.0636289	0.0198339	-0.0411584	-0.0195537	-0.0207119	-0.0192444	-0.0346649	-0.0427218	-0.0388219	0.023387	-0.0546794	0.0487316	0.00151015	-0.0145166	0.0324112	0.0167532	0.0449947	0.0218627	-0.0283906
119	0.0152881	-0.154752	-0.0866538	0.0709404	0.057829	0.0954787	0.0852625	0.044743	-0.0370279	0.0770751	-0.0636445	-0.173229	-0.0420945	-0.0297537	0.103566	-0.0419325	-0.0938464	-0.100183	0.0682015	0.122273	0.0138636	-0.0576891	-0.0772322	-0.102512	0.0839655	0.0381321	0.0145395	0.0246733	0.026668	-0.0956232
120	0.0553329	-0.151287	-0.0796659	0.0561902	0.0488326	-0.11119	-0.099912	-0.133702	-0.00974518	-0.027529	-0.0634062	-0.0488614	0.057485	-0.0080207	-0.108105	0.0609881	0.0466487	0.065186	0.0219639	-0.0282105	-0.0696233	0.116317	0.294025	0.0653422	-0.0383015	-0.126416	0.176257	-0.0191285	0.016673	0.0468588
121	0.00395491	-0.0170949	-0.053705	-0.0268476	-0.00571684	-0.0444378	-0.00302392	0.0179294	0.0283245	-0.000899942	0.0233825	0.0064243	0.0041388	-0.00618533	-0.0193664	-0.00988008	0.02642	-0.0139607	0.0436787	-0.0651963	0.020212	-0.017291	0.00851185	-0.0288815	-0.027565	-0.0120955	-0.0246152	-0.00346674	0.00281066	0.0309846
122	-0.043523	-0.0912857	0.0760082	-0.0573483	-0.0677228	0.0131941	0.050279	-0.0253139	-0.0237392	0.0206614	-0.0394996	0.0547259	-0.0421088	0.0478635	0.00533766	-0.0106942	0.0204145	0.0386109	0.0127785	-0.0683692	-0.0109071	0.0215175	-0.00255047	-0.00664206	-0.00398279	0.0039036	-0.045163	-0.0427282	0.0351828	0.0563963
123	-0.0205446	-0.112086	-0.0187911	0.0803197	0.034037	0.0148875	0.0455293	0.0600038	0.0654593	0.0567557	-0.0569337	-0.0421064	-0.0358211	0.0406419	0.0484806	-0.0497748	-0.00706437	-0.00295196	0.00566559	-0.0358822	-0.0154571	-0.026747	-0.0904127	0.0473849	-0.0188809	0.0228333	0.00681266	-0.0428543	-0.0511995	0.0411845
124	-0.0190101	-0.0828169	0.0689068	0.108871	0.00773996	0.00581508	0.0358977	0.0793668	-0.0227606	0.0151819	-0.0371851	0.0246613	0.00866747	0.0232282	0.0491838	-0.00575856	0.0432496	0.00437319	0.0149992	0.00247682	-0.0256774	0.0153943	-0.00409299	-0.00461895	-0.0036712	0.0156314	-0.0676666	-0.0173362	0.0645588	-0.0560132
125	0.0181814	-0.0293716	-0.0334728	-0.0132989	-0.0466723	-0.0100082	-0.000505544	0.00166165	0.0143648	-0.0176745	-0.00466228	0.0290854	-0.00638679	0.0361217	0.00470656	0.0268263	-0.000442957	0.0117269	-0.00885865	-0.0298647	0.0738665	0.0202224	0.0321663	-0.0280765	-0.0332691	-0.0303703	-0.0602782	-0.0156383	0.113175	-0.0833546
126	0.0354406	-0.0194321	-0.0563059	0.0260221	-0.0688054	0.0200376	-0.0384946	0.068165	-0.0283497	-0.0503327	0.0181859	0.0180984	0.0125323	0.00962387	0.0173641	-0.0331158	-0.00360897	0.0589503	-0.0242275	0.0202528	0.0472108	-0.00773354	0.0322872	-0.0449013	-0.0252167	-0.0079163	0.00607909	-0.0283571	0.0662033	0.0395345
127	0.00900751	-0.0301675	-0.0327491	-0.00822609	0.00832011	0.00445936	-0.00954872	-0.00128136	0.021694	0.0348937	-0.00614961	0.0242986	-0.0112093	0.00674173	0.0221712	0.0107978	-0.0233555	-0.00145676	-0.0241682	-0.0220536	-0.0191803	-0.00744105	-0.00488669	0.0233084	0.010249	0.028032	-0.00336703	-0.0133683	0.0376407	-0.102561
128	0.00438814	-0.0929661	-0.0125728	0.132415	-0.0125316	0.00435812	-0.100636	-0.128243	-0.0802886	-0.0499864	0.00325326	-0.0118445	0.00628321	0.00257212	-0.00258855	-0.0024768	-0.0407086	0.0346471	-0.0449202	0.0006656	0.0599503	0.0186429	-0.00211706	-0.0186482	-0.00951149	-0.0381469	0.0305068	-0.0192093	-0.00836225	-0.0579697
129	-0.00782194	0.00843045	-0.01947	0.0596654	-0.0165361	0.0142571	-0.00419041	0.0390504	-0.00144313	-0.00484279	0.0298345	0.0106919	0.0322714	0.0163319	0.00813972	-0.0101397	0.0265695	-0.0167548	0.0364259	-0.00936934	0.0131779	-0.0115495	0.0501036	-0.0218695	-0.0298969	-0.0291252	-0.0566012	-0.0472097	0.0920464	0.00999904
130	-0.0210541	-0.0749753	0.0433267	0.0912683	0.0333942	-0.0150894	-0.118712	-0.160431	-0.0495189	-0.00288348	-0.00537499	-0.0204235	-0.0172728	0.000205383	-0.0139095	0.0306424	-0.0305538	0.00365601	-0.0197589	-0.0321236	0.00434684	0.00741946	0.00492067	0.000277248	-0.0143349	-0.00231696	-0.0196715	0.00764858	0.0219564	0.0352027
131	-0.0895481	0.0171642	-0.0469152	0.0204588	-0.019596	-0.00917526	0.00176874	1.21884e-05	-0.00746402	-0.0384613	0.0100164	0.0132021	0.00224141	0.0200625	-0.00298213	0.00788152	0.00232381	0.0140507	0.0180632	-0.0115593	-0.0118235	-0.00829226	0.025861	-0.0214487	0.00180934	0.0196494	-0.0458137	-0.0531576	0.0697124	-0.0192958
132	-0.00590252	-0.0745417	0.0539633	0.0862038	0.0341379	-0.0121316	-0.123432	-0.150807	-0.0353788	0.0205712	0.00508824	-0.00497236	-0.0172915	0.0136427	0.00745318	0.0435475	-0.0204849	0.00228402	-0.00404045	-0.0209265	0.00567058	0.0137031	0.0066741	-0.0159786	-0.0259013	0.00928935	-0.0436092	-0.0367978	0.0660993	0.0073713
133	-0.0679587	-0.0463644	0.0330199	-0.0729665	0.0798303	-0.0138684	-0.0915405	0.0958235	-0.0398302	-0.0284209	0.00891276	-0.0172652	-0.0268156	-0.0186048	0.0228833	-0.0141353	-0.0212487	0.0554717	0.0711302	-0.0480811	-0.0286998	0.0274693	0.0746049	0.00293724	-0.0168614	0.0194652	0.0204788	0.00109368	0.0434973	0.0255502
134	0.114787	-0.0577362	-0.0450941	-0.00736564	-0.0373776	0.0178319	-0.0460568	0.0646672	0.0794842	-0.184618	0.0582258	-0.0374834	-0.0296237	-0.045534	0.154406	0.157801	0.131203	-0.0751224	-0.156741	-0.136099	0.0891281	0.0659665	0.036257	0.0235835	-0.025482	0.00880797	-0.0192633	0.00202187	0.0214466	-0.0120724
135	-0.0149062	-0.0828084	0.0172458	0.0961919	-0.0279741	-0.0439226	-0.130537	-0.133286	-0.00990253	-0.014765	-0.0191775	0.000227183	-0.021627	-0.0030928	-0.0124101	0.0217555	-0.04034	0.0241041	-0.0281423	0.00578424	0.0464892	-0.00167581	-0.000284616	-0.0494551	0.0174802	-0.0454821	0.0406911	0.00348147	0.0426502	-0.0583888
136	0.00575771	-0.0239709	-0.020913	-0.00717642	0.0069368	-0.0120563	0.000151867	0.00065758	0.0126325	0.0126071	0.0111046	0.0242449	-0.017811	-0.00629333	0.0143211	0.0391851	-0.0144861	0.00900933	-0.0307278	-0.0237071	0.00537368	-0.0349299	-0.0024656	-0.0102232	0.0161413	0.0296508	0.0197601	0.031248	-0.00887632	-0.027055
137	0.00844581	-0.0343394	-0.0463823	0.0171917	0.0598835	0.0306174	0.0551247	-0.0133745	0.00620914	0.0435284	0.0253373	0.0166104	0.0126019	0.0120529	0.0183858	-0.0362651	-0.00990571	-0.0457399	0.0415909	-0.0704946	0.00916606	0.00982149	0.0214891	-0.0345071	-0.0455614	0.0225748	0.0179201	0.00106337	-0.0134449	0.0163262
138	-0.00207761	0.0131655	-0.0318343	0.0480262	-0.0969159	0.0300488	-0.0489782	0.0741253	-0.0254777	-0.0713032	-0.000399932	-0.0249242	0.00116874	-0.0335464	-0.00857631	-0.0443493	-0.0258193	0.0474558	-0.0429564	0.0197226	0.058379	-0.0160157	-0.0145118	-0.0263069	-0.0349583	-0.0220486	0.0532104	0.0451782	-0.0234405	0.0512566
139	-0.0961044	0.0343394	-0.0111834	0.0254586	-0.0239314	0.000237313	-0.00916376	0.00381814	-0.0133706	-0.00507729	0.00372452	-0.00328873	0.00109132	0.011191	0.005007	0.0148305	0.00377374	-0.0106085	0.0196586	-0.00945479	-0.0114825	0.000586819	0.0230471	0.0148633	-0.00410573	0.000472818	-0.0581416	-0.0245086	0.0672663	-0.0451143
140	-0.10159	0.0333319	-0.0187226	0.0258125	-0.0259348	-0.0166369	-0.00699837	0.00563057	-0.000570203	-0.0219296	-0.00168883	-0.0150763	-0.00623542	-0.00862206	-0.0196593	0.0015869	-0.00529584	-0.0167655	-0.00246509	-0.041184	0.00162438	-0.0339303	-0.014088	-0.0341527	0.0393318	0.0214082	0.00262137	0.0123706	-0.0216399	0.067751
141	-0.0797481	0.0108546	-0.0541971	0.0180171	-0.0176182	-0.0150834	0.00222425	0.00506307	-0.0379487	-0.00822363	0.00295641	-0.00829954	0.007607	0.00749668	0.0251181	0.0182983	-0.00442784	-0.0216504	0.0185259	-0.0121496	-7.13233e-05	0.00424232	0.0152443	0.0213294	0.000949483	-0.00317878	-0.00325722	-0.0184542	-0.0173937	-0.00696532
142	-0.126602	0.0432549	-0.00619598	0.0247999	-0.0140458	-0.00429444	0.00420788	-0.0147931	-0.00622495	-0.00111588	-0.00633874	-0.000909987	-0.000703404	-0.0191823	0.0393982	0.00101912	0.00844314	0.0159722	-0.033534	0.0133747	-0.116047	0.103214	-0.038113	-0.0391364	-0.0535158	-0.0255138	-0.0337074	0.0237908	0.0689005	-0.0306339
143	-0.0193812	-0.0474443	-0.0305641	-0.174958	-0.197963	0.0300647	-0.0213755	-0.0450528	-0.0232591	0.035146	-0.0271835	0.00502335	-0.0770436	0.0366213	0.0250217	-0.00709239	-0.0076395	0.0124953	-0.0308841	-0.0555672	0.0754502	0.00239564	0.0268818	-0.00813575	-0.0489962	-0.0495234	0.0291519	0.0118607	0.0332417	0.0780497
144	0.0239501	-0.11303	-0.0475709	0.114649	-0.0144146	0.141364	-0.185976	-0.0934585	0.0735854	0.064593	0.0450326	0.0125364	-0.0722158	0.1578	0.0262872	0.0732347	0.0593936	0.251342	0.124792	0.133677	0.0391634	-0.0282887	-0.0379025	0.0122385	-0.040787	-0.0545583	-0.186834	0.291744	-0.215165	0.00402456
145	-0.108313	0.0108343	0.0235245	-0.0378617	0.1089	-0.0362022	0.120099	-0.138692	0.0371973	0.102512	-0.0489608	0.000249749	0.0525542	-0.24596	0.183379	-0.127066	0.12744	0.227155	-0.153259	0.0518002	0.0869585	-0.0151662	-0.0321803	-0.00945958	-0.0449295	-0.0153814	0.0210882	0.0910537	-0.0239605	-0.0406422
146	-0.0275615	-0.0716194	0.033984	0.0869982	0.0291341	-0.0158802	-0.113627	-0.146616	-0.0162569	-0.011921	-0.00142735	0.00376643	-0.0149807	-0.0105298	-0.0268036	0.0133619	-0.0559143	-0.00238754	-0.00689442	-0.0201679	0.0248098	0.00935111	-0.0110943	0.00979579	-0.0188146	-0.00497853	-0.0149575	-0.00275561	0.0266987	-0.084546
147	0.041885	-0.026187	-0.0209499	-0.00657371	0.0024451	-0.00537266	0.00786198	0.0263382	-0.0256526	0.0113524	0.0144137	0.060762	-0.00878108	-0.042078	-0.00861608	0.00470435	0.0241393	-0.0204821	0.000296146	-0.00670474	-0.0139047	0.00779106	0.0175683	0.0417143	-0.0564174	-0.00628947	0.0107991	0.0429647	0.0442555	-0.126871
148	-0.0186568	-0.0997857	0.0594928	0.0764599	0.0748148	0.00304887	0.00237517	0.111234	-0.00812314	-0.0331924	-0.0162799	0.0396247	-0.0097173	0.034493	0.0166932	-0.0560307	0.0339274	0.0497251	0.010258	-0.0474723	-0.00996947	0.0169616	0.0143261	-0.0227834	-0.0653498	0.050381	-0.0287616	-0.00134158	0.0589285	0.0980719
149	-0.0883322	0.0199222	-0.0390609	0.0209536	-0.023755	-0.0359877	-0.00874882	0.0118286	0.0130198	-0.0141569	-0.00155812	-0.0198637	-0.0102601	-0.0108332	0.0225546	0.0237086	-0.0151825	-0.0315844	0.0277648	0.0122954	0.0161918	-0.0109853	-0.0159294	0.00743527	0.0126729	0.00418086	0.00936315	-0.0117118	-0.0440095	-0.0487398
150	-0.0631345	-0.0594773	0.0306423	-0.0846879	0.0943926	0.0328486	-0.108015	0.106462	-0.0125408	0.00602361	0.0189135	-0.0368789	-0.059215	-0.0223642	0.0629581	-0.0400462	-0.0526601	0.0198302	0.0349756	-0.085033	0.00542958	0.002633	0.0105784	-0.0186014	0.019542	0.0678039	0.0384451	-0.00247853	0.00300169	0.00460354
151	0.0222521	0.00390079	-0.0467456	-0.0273237	-0.0933271	0.0110121	-0.0311117	0.025549	-0.0138456	-0.0200622	-0.00261108	-0.0252191	-0.00588554	-0.0302718	-0.0349281	0.00320762	0.00596037	0.0140916	-0.0225865	0.00716074	0.063608	-0.0185366	0.00544171	-0.0595966	-0.0435704	0.0374389	0.0848892	0.0367576	-0.0689499	-0.068374
152	-0.0690777	0.0322104	0.0152596	0.0152789	-0.00372906	0.0633206	0.0406252	-0.0516431	0.0700089	-0.220869	0.0537189	0.0612841	-0.0374577	0.0407929	0.0414862	-0.0825502	-0.110457	0.0162191	-0.0288809	0.07274	0.0328213	-0.0109957	0.00158549	0.068045	-0.0362109	-0.0344108	0.0657278	-0.0395002	-0.0103866	-0.0172897
153	-0.0490893	-0.0388304	-0.147002	0.00296565	0.00745798	0.125962	0.0355591	-0.0201098	-0.0624338	0.0320532	-0.040852	-0.193661	-0.0380198	-0.0399678	0.0245542	-0.0466843	-0.110857	-0.065177	0.033829	0.109957	0.00915895	-0.0570986	-0.00429387	-0.071622	0.0885654	0.0199101	0.0418257	0.0266041	0.0539497	-0.000812632
154	-0.0901512	-0.0298255	0.052124	-0.0657414	0.0747011	0.000712673	-0.0936397	0.0931481	-0.0417193	-0.0339924	0.0221989	-0.0152079	-0.0393659	-0.0186081	0.0460432	-0.0101749	-0.0303346	0.0372822	0.0668883	-0.0518918	-0.0145856	0.0117241	0.0321668	-0.0088132	-0.0125763	0.0372512	-0.00848807	-0.00205575	0.0412848	-0.0281885
155	-0.0927329	0.0101215	0.0167028	-0.0248612	0.0747435	-0.0248372	0.060106	-0.0697528	0.0124331	0.0764075	0.0120414	0.0200216	0.0164579	0.033078	-0.00645848	0.0195396	0.00562344	-0.0813865	0.117151	-0.0607335	-0.0449832	0.0192675	0.00343451	0.00516654	-0.00781818	-0.019208	-0.116999	-0.0394444	0.0683265	0.032097
156	0.0607542	-0.139848	-0.0711662	0.0747853	0.0102189	-0.156086	-0.148485	-0.0900226	0.0462739	-0.0150318	-0.0125776	-0.0057045	-0.0338271	0.00227591	0.0641153	0.0474383	-0.0383375	0.0201993	-0.0177913	0.0111755	0.0809483	0.028413	-0.055985	-0.00986288	0.00329773	0.0358357	-0.0117989	0.0052802	0.0143755	0.0933519
157	-0.0157436	-0.000806055	-0.00677751	-0.0138431	-0.0593323	0.0188487	-0.0198133	0.0261981	-0.0166927	-0.0148952	0.00671677	0.0114275	-0.00339861	0.0134372	0.00112955	-0.00921947	0.00879467	-0.0163319	0.037431	-0.0148174	0.0392556	-0.0351334	0.0490454	-0.0221923	-0.0360191	-0.0326473	-0.0224265	-0.0229913	0.0555614	-0.046414
158	-0.0894884	0.0082457	-0.0708126	0.0192777	-0.0148751	0.0119328	0.0154218	-0.00568803	-0.0724786	-0.0275706	0.00985373	0.00461561	0.0151548	0.017421	0.0127854	0.00399875	-0.00721805	-0.00411333	0.0107602	-0.027085	-0.0088004	-0.000740874	0.0192818	0.0103691	-0.00163995	0.00585647	-0.029371	-0.0270097	0.0194246	-0.0152594
159	-0.0980803	0.0345862	-0.0120831	0.024919	-0.0225048	-0.000708887	0.00237554	-0.00285396	-0.0111224	-0.035998	-0.0153344	-0.0296127	-0.0133131	-0.023347	-0.034454	-0.0327731	-0.0427624	-0.0114618	0.00810621	-0.00212601	0.0233895	-0.028529	-0.0607493	0.0333761	0.00634003	-0.0102287	0.00861513	0.0509662	-0.0692894	-0.038817
160	-0.0436199	-0.0520452	-0.177663	-0.000401258	0.00714767	0.0103427	0.0556398	-0.016784	-0.166236	-0.04807	0.030514	0.0377068	0.0409046	0.0512009	0.079819	-0.0086644	-0.0418998	-0.00309718	0.00716128	-0.00759514	-0.00559624	0.0144688	0.0507199	0.0167777	-0.00330325	0.0037174	0.0500057	-0.0471852	-0.0565177	-0.0116263
161	0.00502929	-0.0254311	-0.0269622	-0.00708665	0.00910656	0.00383219	0.0100178	-0.00622553	-0.0463152	0.00490637	0.0150445	0.0263576	0.00490611	0.017325	0.0366254	0.0182086	-0.0122484	-0.00549433	0.00286226	-0.0250993	-0.015105	-0.0255262	-0.00315047	-0.0442146	0.00452968	0.0244899	0.0236039	-0.0286165	-0.0349614	-0.0373636
162	-0.0783982	0.0129101	-0.04681	0.017374	-0.016046	-0.00756079	0.0078895	-0.00150865	-0.0235241	-0.0327709	-0.00764861	-0.0161267	-0.000129821	-0.00976544	-0.0153666	-0.0118293	-0.027409	-0.00497237	0.0153286	0.00281484	0.00817941	-0.0167724	-0.0132449	0.0116811	0.0071515	-0.00471133	0.0314792	0.00599443	-0.0613893	0.0355451
163	-0.00173713	-0.015341	-0.00713947	-0.00436648	0.00390364	-0.000685831	-0.00230964	-0.0012797	-0.00989387	0.0053897	-0.0129639	0.00492576	0.0107632	-0.0268473	-0.0225997	0.0135374	-0.00697769	-0.0114336	0.0265586	-0.0116521	-0.0265004	-0.0189649	-0.0143829	-0.0289609	0.0152818	0.00103043	-0.00269454	0.0202655	0.0296037	-0.0349702
164	-0.0082271	0.0150112	-0.0270284	0.0868901	-0.0456278	0.00779711	0.0847223	-0.0413778	0.0206148	0.00811994	-0.00237201	0.00841791	0.0020795	0.0124709	-0.0460567	-0.0057912	-0.0172114	-0.0476207	0.0331762	-0.0173369	0.046454	-0.0232087	-0.0144368	0.0152744	-0.0305118	0.0191901	-0.0311102	0.0274075	-0.0191617	-0.00911238
165	0.029765	-0.0295202	-0.0322311	0.00488305	0.0238439	0.017734	0.0316267	0.00139094	0.0217157	0.0317679	0.0204124	0.00145332	-0.0263993	0.00798404	0.00582171	-0.0365093	0.00213468	-0.033509	0.0148299	-0.0487399	-2.59198e-05	0.00041549	0.0103281	-0.0305639	-0.0366221	0.0479358	0.0241173	-0.0178943	0.0300749	0.0303362
166	-0.0861349	0.0103408	-0.0611656	0.0190385	-0.0167483	0.0133497	0.00377337	0.000370576	-0.0248455	-0.00406192	-0.00960352	-0.036933	-0.005189	0.00180228	-0.00180857	-0.0125585	-0.0242426	-0.0137505	0.0146941	-0.00751675	0.00375975	-0.014083	-0.00469966	0.00489945	0.0140209	0.0066639	0.000205842	-0.0118311	-0.0121353	-0.0589976
167	0.0448804	-0.127385	-0.0692677	-0.155594	-0.131212	-0.135609	-0.131321	-0.0956952	0.0335924	-0.020561	0.0750819	0.0232971	-0.09882	-0.0858923	0.114852	-0.178385	0.21876	-0.154411	0.109458	0.0218006	-0.145727	-0.13272	-0.0547064	0.0614555	-0.0332668	-0.0338802	-0.0496517	-0.0141421	-0.0293887	-0.0208633
168	-0.0877241	-0.0645451	0.0624575	0.00716664	-0.0463347	0.0421381	0.0665106	0.00632256	-0.0268582	0.0520522	0.23926	-0.0306442	0.0876093	-0.0367211	-0.0857703	0.0568276	-0.121357	0.0464368	-0.139188	-0.00963141	-0.134019	-0.121678	-0.0102922	0.113826	-0.0347576	-0.0102391	0.0140073	0.0157191	0.0303935	-0.0131876
169	-0.0127486	-0.0219234	-0.0125455	0.00672264	-0.03833	0.0228164	0.0436441	-0.0299013	0.00713389	0.0193582	0.00649964	0.025741	-0.0260762	0.0107592	-0.00767728	0.00621106	0.00986336	-0.0514089	-0.00202565	-0.0426533	0.00379838	0.00341953	0.0461091	-0.0432497	-0.0260731	0.0153921	0.014879	0.0293406	0.00842712	-0.00538984
170	-0.0869292	0.019509	-0.0382746	0.0210736	-0.0218054	-0.00602077	-0.012221	0.00890644	0.0152804	0.00541553	0.00352447	-0.00494422	-0.00320512	0.0116378	0.00775368	0.00682035	-0.00469137	-0.0205088	0.00107399	-0.0319219	-0.00659221	-0.0159654	0.0239537	-0.0161738	0.0406815	0.0155997	0.014594	-0.00507693	0.000134779	0.0663842
171	0.0313759	-0.157563	-0.0782547	0.0609937	0.0567479	-0.0296635	0.104003	0.0393182	-0.0696428	-0.0695322	-0.0751055	0.0134505	0.0396701	-0.0155188	-0.162354	-0.0479022	0.0898067	0.133996	-0.0318986	-0.158958	-0.0765597	-0.059102	-0.0565045	-0.116309	0.0112878	0.0620875	-0.0344354	0.0143321	-0.0135437	0.0525669
172	-0.0371894	-0.0527527	-0.168194	-0.00436995	0.00252506	-0.0452921	0.0450274	-0.00773842	-0.059491	-0.106477	-0.0397354	-0.00598359	0.0339258	-0.0208733	-0.187942	-0.0525625	0.049533	0.127158	-0.0259911	-0.153087	-0.0145492	-0.0336908	-0.0346216	-0.097135	0.0277718	0.0530152	-0.0359869	0.0210494	0.0160992	0.00721706
173	-0.0882833	0.0295452	-0.0149098	0.0226834	-0.0210294	0.00194313	-0.00492087	0.000975374	-0.0100024	-0.0179532	-0.000200592	-0.00608632	0.00234527	0.00529438	-0.0132078	0.00880219	0.00689332	-0.00095807	0.0137288	-0.0184032	-0.0120696	-0.00136213	0.0217117	0.00979149	-0.00251259	-0.000612021	-0.0470307	-0.019004	0.0561368	-0.0385709
174	-0.0404604	-0.0994315	0.0739793	-0.0618677	-0.0716149	-0.0123838	0.0537384	-0.0220698	-0.0202292	0.0136808	-0.0510362	0.0341299	-0.0429972	0.0220594	0.00771864	0.000941802	0.00643945	0.0188608	0.0196394	-0.0425654	-0.0105951	0.0136497	-0.010542	-0.0212153	0.0275915	-0.00501265	-0.00971495	0.00519126	-0.0224537	0.0554296
175	-0.0693237	-0.00645231	-0.0817576	0.0142002	-0.0105556	0.140073	-0.0448173	0.00251637	0.133953	0.0601747	0.0519118	0.142665	0.00756767	-0.0182831	-0.0502892	0.190145	0.105269	0.130516	0.234991	0.136437	-0.0125128	-0.0831824	-0.163231	-0.0773148	0.00150352	0.0610661	0.196592	-0.11222	0.123336	-0.0176902
176	-0.0876571	0.0146037	-0.0510365	0.0199432	-0.0179623	0.0127588	-0.000370464	-0.00167248	0.0144004	-0.0134245	-0.00770429	-0.0259708	-0.0176182	0.0373756	0.00326222	-0.0514326	-0.0423408	0.00677785	0.00911277	-0.000910207	0.00759601	-0.00973746	0.00392704	0.0279907	0.00355941	-0.00324963	0.011322	-0.0136825	-0.0098224	0.0581335
177	-0.0244633	-0.0664895	0.0540404	0.0896549	0.0309509	-0.0126005	-0.113071	-0.155255	-0.0349152	-0.0106714	-0.00817397	-0.0238732	-0.0302565	-0.00864201	-0.0201547	-0.00290442	-0.0662265	-0.00156024	-0.0117273	-0.0157733	0.0378809	-0.00707021	-0.0638606	0.0143048	-0.0217768	-0.00478412	-0.00970304	0.0332751	-0.0234507	-0.0473307
178	0.0300046	-0.0365464	0.0113939	-0.0280953	-0.0267407	0.013174	0.027104	-0.00220847	-0.00710868	0.00977391	-0.0106452	0.015551	-0.0398774	-0.0107544	-0.00780153	-0.0346755	-0.000455581	-0.00108206	0.0154176	-0.00484486	-0.00379295	-0.0167075	-0.0249822	0.00626387	-0.0200772	0.0199337	0.0170979	0.0302444	-0.0413321	-0.0638053
179	0.00447078	-0.0233164	-0.0124426	-0.00878677	0.00333439	-0.0363811	0.00223305	-0.000212685	0.00914635	-0.00502129	-0.00383969	0.0266444	-0.0031609	-0.0105567	0.0097666	0.034807	-0.0124961	0.0224931	-0.0227612	0.0339272	-0.0554113	-0.0203951	-0.0113091	-0.0304392	0.0793619	0.0473993	0.0327405	0.0630518	0.0279171	-0.0480888
180	-0.109089	0.0393803	-0.0111771	0.0280321	-0.025378	0.000355307	0.000339217	-0.00259679	-0.0105883	-0.0373133	-0.0104709	-0.0248068	-0.0115985	-0.015539	-0.0257815	-0.0244906	-0.0367408	-0.0128354	0.0111686	-0.00212285	0.0164954	-0.0233688	-0.0416389	0.0336253	0.00371087	-0.010574	-0.00539167	0.0358756	-0.039669	0.0171861
181	-0.0242062	-0.0564169	0.137355	-0.0754329	0.00584951	0.109456	-0.00824748	-0.0181337	0.0447459	-0.177172	-0.0651565	-0.0648213	0.263498	0.0382639	0.0542026	0.112499	0.166557	-0.109559	-0.123096	-0.126283	-0.0319636	-0.00788614	-0.0533524	-0.0228289	0.010064	0.140434	-0.0925603	-0.0346351	0.00407691	0.0334172
182	0.0261601	-0.0360539	0.0131016	-0.0266271	-0.000706293	0.0186758	-0.0210551	0.0407859	-0.0106752	-0.0109003	0.0145935	0.00152393	-0.0233675	-0.0187209	0.0117226	0.0036131	-0.0148075	0.0491697	0.0340516	-0.0223354	0.00986201	0.0169105	0.0513608	-0.031151	-0.00181464	0.0479302	0.0502475	-0.0231902	-0.0116625	-0.0869474
183	-0.0885826	0.0211493	-0.0352754	0.0213779	-0.0211184	-0.000956898	-0.00921065	0.00628959	0.0133954	-0.00792479	0.00394965	0.0286716	0.00906002	-0.0260704	-0.00378328	0.00458945	-0.0370657	-0.0443729	-0.0107212	-0.0104973	-0.000686565	0.00072859	0.0263268	0.0543623	0.035054	-0.0077528	0.0227547	0.0291188	0.0236357	0.0340449
184	0.06346	-0.153506	0.0106088	0.0806598	0.0149968	-0.0593416	0.075416	0.0680243	0.137457	-0.195984	0.00208037	0.0849269	-0.0736147	0.0490066	0.137434	-0.0710813	-0.0602127	0.0224235	-0.0408293	0.106447	0.0693537	0.0370185	-0.00288295	0.0520416	-0.0459248	-0.0239349	0.0696503	0.0269361	0.00968987	-0.0372722
185	-0.0210827	-0.00214115	-0.0327343	0.0275764	-0.0599945	0.024095	-0.0141933	0.04292	-0.0332135	-0.030288	0.0118153	0.0151689	-0.00582033	0.0117213	0.0103519	-0.0195157	0.0257235	-0.0014629	-0.0234226	0.00409108	0.0353952	-0.0266651	0.00898007	-0.0408276	-0.0721418	-0.014242	-0.0161926	-0.00333088	0.0511069	-0.0304003
186	-0.00562812	-0.0109929	0.000142544	-0.00258693	0.0068092	0.00785197	0.00124906	-0.015366	0.000533839	-0.0016554	-0.010789	-0.00283529	-0.0289209	-0.00705246	-0.00536768	0.0359115	-0.0164996	0.038643	-0.0400847	0.00932327	-0.021693	-0.0370546	0.00616109	0.0106111	-0.00937772	0.0296018	0.0358241	-0.0167048	-0.0308396	-0.0671405
187	-0.027143	0.013787	-0.0152871	-0.0219431	-0.0741244	0.0125	0.00358537	-0.0423457	-0.0133218	-0.0140926	-0.00824013	0.00263904	-0.0523822	-0.000397729	-0.029099	-0.0140276	-0.0413725	-0.00194357	-0.014019	-0.00209091	0.0443012	-0.00513073	-0.0242552	0.0256093	-0.0352199	0.0144749	0.00430689	0.059962	-0.0135591	0.0511878
188	-0.054423	-0.0983166	-0.030006	-0.0815695	0.0511864	0.112783	-0.127653	0.0998856	0.0978945	0.124245	-0.0105336	0.194871	0.180314	-0.126848	-0.0356626	-0.0225915	-0.114839	-0.109698	-0.0516288	-0.0269297	0.104727	-0.0490954	-0.0870957	-0.07308	0.0318371	-0.342159	0.0156272	-0.0139017	-0.238601	0.0315678
189	0.00548471	-0.0233932	-0.0197965	-0.00659169	0.00530778	-0.0155101	-0.0101351	-0.00258632	0.0115843	0.0135808	-0.0114784	0.0160137	-0.000351274	0.0130092	0.0143445	0.0289749	0.00387894	0.0155428	0.0177202	0.00854079	-0.0477404	-0.00846854	0.0231442	-0.0288332	0.0010898	0.0213081	0.00707243	-0.0602926	0.0151081	0.0322191
190	-0.108602	0.0352227	-0.0204105	0.0271316	-0.0268069	-0.0127535	-0.00578994	0.00218548	0.0139907	-0.0432082	0.00132843	-0.0114033	-0.00629355	0.000389182	-0.0175554	0.00697277	0.00395884	-0.00608154	0.0039681	-0.0364107	-0.00268215	-0.0163728	0.00812772	-0.0113414	0.016702	0.00840372	-0.0222345	-0.011772	-0.000275358	-0.0367071
191	-0.00294106	0.000442992	-0.0141107	-0.00874027	-0.110697	0.0268183	0.0151087	-0.0118558	-0.00137895	-0.0220849	-0.020032	0.010647	0.0157479	0.0122682	-0.00491449	0.00831781	0.0294689	-0.0154906	-0.022632	0.0286027	0.0182203	-0.0314518	0.0231349	-0.0450396	-0.0427393	0.0004161	0.0297814	-0.0157961	-0.00294538	0.106212
192	-0.0801415	-0.0731836	0.0265473	0.105369	0.0238025	0.0331257	0.0559493	0.0508562	-0.00630258	0.0079831	-0.0358916	0.0176621	0.0114684	0.00442514	0.0166966	-0.0404799	-0.0193377	-0.0435804	0.0111591	-0.0323595	-0.0258038	0.00207686	-0.0019452	0.0479133	-0.00511189	-0.00806758	0.0134369	-0.0338318	-0.00907795	0.106957
193	0.00591181	-0.0255301	-0.0245756	-0.00746266	0.00905209	-0.00396952	0.00320452	-0.00682511	0.00529933	0.00625072	-0.00373178	0.005107	-0.017416	0.010228	0.00208923	0.037173	-0.000274068	0.040165	-0.0313648	-0.0120501	-0.0174419	-0.0108406	0.0458301	0.0231719	-0.0241651	0.0159418	0.0111381	-0.0295153	0.0231793	0.0724382
194	-0.013462	-0.0400304	0.0328244	-0.0177139	-0.0291572	0.00947292	0.0294	0.00146856	-0.013123	0.0238366	-0.0130912	0.0281096	-0.0272736	0.0120423	0.0284177	0.0034842	0.00784493	0.00641008	0.0338821	-0.0224074	-0.0170532	0.00897508	0.0226544	0.00391555	-0.0169366	0.0223512	-0.0399265	-0.0116759	0.0490009	0.01892
195	-0.0818913	-0.0595382	0.0724626	-0.0622948	-0.0163182	0.0179418	-0.0280849	0.0155172	-0.00354828	-0.0503575	-0.11253	-0.0514369	0.26351	0.0828756	0.0392403	7.3321e-05	0.0218977	-0.0683011	-0.0269891	0.0696325	-0.0307136	-0.0680041	-0.0689434	-0.037704	0.0351268	0.152554	0.00487074	0.0075235	-0.0733173	-0.107196
196	0.0109892	0.00732764	-0.0445035	0.0447965	-0.080461	0.0101794	-0.0250943	0.0301963	-0.0119366	-0.0319042	-0.0203497	-0.013829	0.0196833	-0.0199827	-0.00406784	-0.0293731	0.00858921	-0.0111675	-0.0221193	-0.00606453	0.0653371	-0.0303624	-0.0283576	-0.0188829	-0.0599398	0.0191388	-0.00276284	0.065826	-0.00911989	0.0761918
197	-0.0940763	0.033677	-0.0110301	0.025137	-0.0236345	-0.00166243	-0.00974743	0.00495071	-0.0180791	0.00272775	0.00334523	0.000679723	2.36276e-05	0.0164475	0.00921651	0.00571118	-0.00154577	-0.0102417	0.0169368	-0.0126661	-0.00671616	0.00476415	0.0105429	0.0307425	-0.00863258	-3.53694e-05	-0.0847067	-0.00930547	0.0894453	0.0575962
198	0.00357594	-0.0207962	-0.0152885	-0.00652094	0.00408197	-0.0149216	-0.00201023	0.00520607	0.00672426	0.00789513	-0.00411512	0.00335251	0.00271953	-0.0100635	-0.0153235	0.0204085	0.0062677	0.00245222	0.0190555	-0.0281981	-0.0101884	-0.0143972	0.00479856	-0.0372349	-0.00308089	0.00707465	-0.0232708	-0.00779462	-0.0144069	0.0210207
199	-0.0313602	-0.103587	0.0706923	0.119071	-0.0296266	0.00287232	0.121041	0.01074	-0.00636851	0.026157	-0.0528418	0.0257718	0.0483387	0.0323168	0.00780509	5.44567e-05	0.0601741	-0.0446752	0.0134655	0.00293027	-0.0158049	0.0134146	-0.0275504	-0.0454025	0.0376606	-0.0124082	0.00712346	-0.0214083	-0.0724669	0.0277388
200	-0.0969608	-0.0667986	0.0878842	0.00468185	-0.0597785	-0.00551215	0.0746819	0.00833807	-0.0147609	0.0265783	0.227852	-0.111377	0.0624755	0.00682529	-0.0618772	0.04238	-0.117693	0.0740992	-0.0821793	0.00444179	-0.102129	-0.118422	-0.0826859	0.137039	-0.113312	-0.0568579	-0.0284279	0.00602773	-0.0208977	0.0521616
201	0.100297	-0.0528494	0.0662567	-0.0749421	0.0568856	-0.0252747	0.0863963	-0.100627	0.160726	-0.163719	0.0579319	0.129955	-0.0621136	-0.00227588	-0.0245907	-0.0805841	-0.0758607	0.0639632	0.00394125	-0.0316933	0.0719225	-0.0300403	-0.220902	-0.112488	-0.013984	0.0959642	-0.0872278	0.0181907	0.0163811	0.00112723
202	-0.0765033	0.0113829	-0.0487119	0.0173264	-0.019107	-0.0253169	-0.00558088	0.00958807	-0.00414269	-0.00922135	0.0061333	0.00250867	-0.00134648	0.00782835	0.00894382	0.024595	0.0106971	-0.00244847	0.0208148	-0.0187494	0.000299046	-0.010704	-0.00635325	-0.0287134	0.00973339	0.0308571	-0.0521873	-0.0426694	0.0416824	-0.0122385
203	0.019867	-0.0431168	-0.0552686	-0.0129777	0.0117338	0.0113312	0.00336311	0.00408461	-0.00294012	0.0346656	0.00583577	0.0131233	0.00144397	0.043345	0.0359975	-0.0351373	-0.0271229	-0.00774927	0.0241582	-0.0358953	0.00178253	-0.00212866	-0.013552	-0.0242178	-0.00838068	0.0133087	-0.0108258	-0.0446642	-0.00249293	0.149312
204	-0.164014	0.0160214	0.00939544	-0.0277704	0.0744592	-0.0382295	0.0373758	-0.0320111	-0.0185976	0.00746819	-0.00681005	-0.152741	-0.116887	0.20246	-0.0316805	-0.0251323	0.126345	-0.0834778	0.0212216	0.0132669	0.118745	-0.0144063	0.0476595	-0.125016	-0.385763	0.0741627	0.0667655	0.0944818	-0.0121687	-0.0455199
205	-0.00676016	-0.0138857	-0.037868	-0.00481216	0.00248993	-0.0087507	0.0141659	-0.00797096	0.098234	-0.156847	0.0551013	-0.04879	-0.0167496	-0.0511048	0.132603	0.170119	0.117689	-0.127224	-0.0761946	-0.167842	0.0407097	0.0734575	0.0165883	0.0406914	0.0203131	-0.0123092	-0.0546862	-0.0249736	-0.0154974	-0.000882635
206	-0.0221228	-0.0583528	0.0247848	-0.0291532	-0.0854921	-0.00494467	-0.0764062	-0.101334	-0.0399766	-0.010029	0.333355	-0.029321	0.0611048	-0.0771012	-0.0783229	-0.322156	0.233154	-0.128944	0.119731	0.081383	-0.0237814	0.119188	0.000982813	-0.0181813	0.114702	0.0402354	0.00408896	-0.022791	-0.0308794	-0.0773495
207	0.0210732	-0.0331868	-0.0278657	-0.0124481	-0.000230632	-0.123141	-0.0156275	0.0273483	0.0183601	-0.0191441	0.01529	0.158682	0.0622869	-0.12502	-0.0170137	0.119836	-0.00906014	-0.0666779	0.023682	0.0290449	-0.0282865	0.0115101	0.0251409	0.00975097	0.0611974	-0.00394379	-0.0408038	0.115111	0.0553893	-0.14877
208	-0.0350198	-0.107401	0.0918513	-0.0511303	-0.125031	0.00457983	0.0932361	-0.0578847	-0.026078	0.0593568	-0.0585844	0.0740955	-0.0185224	0.0251994	-0.00310992	0.0260076	0.00757799	-0.0288184	0.0154257	-0.0489707	-0.00941333	-0.00830328	0.0186234	-0.0833905	0.0504218	-0.0690009	-0.00289934	-0.00646899	-0.0187161	0.0147053
209	-0.0728688	-0.0268757	0.0288282	-0.0609617	0.0940378	-0.00525479	-0.0276684	0.0295532	-0.0255009	0.00954189	0.00646154	0.0388882	-0.115982	0.113895	-0.0897486	0.00845059	0.113327	-0.0187425	-0.167979	0.107456	0.00916329	0.00436032	-0.053927	0.0610032	0.0817387	-0.0639858	-0.0163077	-0.0942772	0.0260123	0.0460876
210	0.0274804	-0.0522102	-0.0471435	-0.0197753	0.0236872	0.0868852	-0.00158056	0.0178439	0.0449234	0.0726631	0.00599594	-0.0465279	-0.0138826	0.0581127	0.0198926	-0.0843732	-0.0217482	-0.0155938	0.013283	-0.0943541	0.0253559	0.0206126	0.0145627	-0.0140966	-0.0204956	-0.0214367	0.0533076	-0.0975284	-0.0422914	-0.126583
211	-0.0758814	-0.0772707	0.014385	0.131301	-0.0427916	0.0106496	0.0623169	0.0633737	-0.0548059	-0.050146	-0.0419413	0.0195645	0.0139491	0.02699	0.0472541	-0.0117821	0.0176488	-0.00424619	0.000777683	0.0188467	0.00516788	-0.0153572	-0.0110295	-0.00454711	0.0124301	-0.00432972	-0.0127654	-0.0264119	-0.0144925	-0.081728
212	-0.0141068	-0.0963027	0.0339653	0.119855	-0.0151663	0.0111485	0.100905	0.0188522	0.044852	0.0388223	-0.0641018	0.0501667	0.0278515	-0.0275869	-0.00812336	0.00420514	0.0281686	-0.0715537	-0.00936801	-0.000656586	-0.00612385	0.0283211	-0.0291721	0.044732	0.0100521	-0.0801494	-0.035623	-0.0114184	0.0124708	-0.0193119
213	-0.0591666	-0.0714733	0.00127256	0.0936469	0.0244244	-0.00464643	-0.1089	-0.146199	-0.0611955	-0.00664959	0.0191849	0.0332144	0.00292403	-0.0121013	-0.00346163	0.0361283	-0.0570182	-0.0332239	-0.0274565	-0.0567851	0.0123695	-0.00250301	0.0199787	-0.0270367	0.0207302	0.019056	-0.00198003	-0.0124809	-0.0289343	0.0193932
214	-0.00285665	-0.0748009	0.0523365	0.0836263	0.0339888	-0.0120504	-0.120781	-0.146219	-0.034466	0.0222297	0.00535238	-0.00627035	-0.0141368	0.0118106	0.00458088	0.0446486	-0.0180772	0.000329318	0.00148462	-0.0231923	0.00780199	0.0139843	0.00888295	-0.0245057	-0.0250038	0.00740315	-0.0374358	-0.0393765	0.0590537	-0.0738736
215	-0.0833085	-0.00467213	0.0221884	-0.0393576	0.0802732	-0.0130711	0.0306288	-0.0291537	0.0120492	0.0197504	0.00845342	-0.00642432	-0.0532829	0.0296194	-0.0993684	0.0361181	0.0562332	-0.133914	-0.00412938	0.0506499	0.0768306	-0.0261806	0.0455669	-0.112801	-0.236791	0.0760004	0.116308	0.128518	-0.0674943	-0.0160021
216	0.0559607	-0.0358662	-0.00028764	-0.019598	0.0198894	0.00998867	0.0081212	-0.00488495	0.00289683	0.014845	-0.00519916	0.00228262	-0.00860644	-0.0107418	-0.0167406	-0.00116388	-0.0164985	0.0196717	-0.00387205	-0.00592703	0.00473363	-0.0244848	-0.0199186	-0.02091	-0.0150442	0.00734189	0.0413276	0.00125568	-0.0552981	0.017549
217	-0.0982249	-0.00308686	0.0291527	-0.043468	0.0882495	-0.0125795	0.0259772	-0.0256139	0.0109414	0.0248722	0.0205297	0.0070595	-0.0638266	0.054418	-0.0954482	0.0508589	0.08374	-0.15352	-0.0185186	0.0684282	0.107261	-0.0301814	0.0967822	-0.12059	-0.302314	0.100659	0.101101	0.143286	-0.000358026	-0.0462754
218	0.014383	-0.0332857	-0.035809	-0.0104856	0.00442315	-0.0346642	-0.0111267	0.00986214	0.0119923	0.0172853	-0.0237593	-0.00243519	0.0166726	-0.00870515	0.000333186	0.000134674	0.00444919	-0.0240246	0.0572696	-0.0238479	-0.0271039	-0.00064877	-0.0420499	-0.0454614	0.0154114	0.00215521	0.00450965	-0.0193332	-0.0496878	0.0224458
219	-0.00504971	-0.0116894	-0.00104817	-0.00311165	0.00612569	0.00789751	0.00376521	-0.0097763	0.00269229	-0.000511679	-0.00366987	-0.00756275	-0.0238013	-0.0120863	-0.0132007	0.0419527	-0.00891641	0.0329451	-0.0257225	0.0043134	-0.0107616	-0.0393422	0.0227341	-0.0118212	-0.0127438	0.0228057	0.0529291	-0.0272176	-0.0427911	-0.0271982
220	0.0650857	-0.0438706	0.00603398	-0.0526446	-0.000758321	0.00788879	-0.00632918	-0.0151816	-0.0146897	0.0531978	0.0147023	0.027919	-0.018405	0.0204276	0.0089703	0.00163977	-0.00831412	0.0128808	0.0314825	-0.0327755	-0.00199981	0.0362512	0.008789	-0.00261582	-0.0166113	0.0371153	-0.0473481	-0.00698989	0.0637035	-0.03217
221	0.00334765	-0.0126393	-0.0368035	0.0381198	-0.00715974	-0.0171783	-0.00156275	0.0468641	0.00622451	-0.00231585	0.00356929	0.00921908	0.00301523	0.00649715	0.013887	-0.0241745	0.0160327	-0.0299819	0.00512051	-0.0116958	0.02816	-0.0217288	-0.023165	-0.00284626	-0.0650531	-0.0346622	-0.0617673	0.0339925	0.0576024	-0.0469131
222	-0.0468374	-0.0942116	0.0552049	-0.0553474	-0.068277	0.00637931	0.0420372	-0.0147046	-0.0189186	0.053809	-0.0470497	0.0165223	-0.053157	0.0228168	0.0207527	0.00861588	0.00841223	0.00928375	0.0378098	-0.0416244	0.00967667	-0.000145209	-0.0476193	-0.0377427	0.01062	0.0212854	-0.0248434	-0.0503424	-0.00980314	0.0407903
223	0.000381598	-0.0330233	-0.0681417	0.00377137	0.0425515	0.027149	0.0557187	-0.0293062	-0.0932116	-0.035388	0.00738485	-0.055187	-0.000832949	-0.0765013	0.00798365	0.0505007	-0.0547031	-0.0601689	0.0778866	0.0892178	-0.0289622	-0.0357219	0.0159021	-0.0778917	0.0368681	0.0165068	-0.0278746	0.0920424	0.0647179	0.104422
224	-0.0759898	-0.0993064	0.00706011	0.156777	-0.0713565	-0.014096	0.00859736	0.136318	0.025163	-0.0366146	-0.0513057	0.0530014	-0.00399135	-0.0221361	0.0368644	-0.00858608	-0.000362495	-0.0251963	-0.0597643	0.028974	0.0426505	-0.0031275	0.0137525	0.0562269	0.00822215	0.0468837	0.0596485	0.0694487	0.0041701	0.0224587
225	0.0210755	-0.0274772	-0.0122792	-0.0331733	-0.0543343	0.00415646	0.0147193	-0.00666071	0.00111078	0.000181442	-0.00171369	0.039606	-0.0221226	0.0285326	-0.00472918	-0.0366394	0.0019622	-0.00810221	0.00262337	0.0147752	0.0414218	-0.0124451	-0.00826526	-0.0306806	-0.0573226	-0.0336796	-0.0301981	0.0129692	0.0611897	0.11326
226	-0.0785864	-0.0790422	0.0528991	-0.0451265	-0.0748373	0.00732882	0.0342046	-0.0116236	-0.00677038	0.0483342	-0.0406807	0.0504317	-0.0264914	-0.0193873	0.029383	0.030446	-0.0295838	-0.0558604	0.0164116	-0.0133795	-0.0142504	0.0246523	0.058501	0.0435469	0.0588566	-0.0325115	0.0413351	0.0414556	0.0154225	0.00440532
227	-0.0422029	-0.0873253	0.0844349	-0.0567443	-0.0698811	-0.00937049	0.0472359	-0.0194611	-0.0189221	0.0225565	-0.051359	0.00921296	-0.0436611	0.00784868	0.0230377	0.0263402	0.0103765	-0.00302094	0.0404558	-0.00599492	-0.00942067	0.0205604	0.021531	-0.000730817	0.0160141	-0.0309842	0.0103874	0.0110175	-0.00497792	0.021368
228	-0.0123766	-0.0937796	0.0393019	0.13383	-0.0423225	0.036965	0.00693056	0.123714	-0.0135852	-0.00654069	-0.0244865	0.00919104	-0.0441828	0.00285075	0.00388252	-0.0301858	0.0422504	0.0255851	-0.0679613	0.00436818	0.0431243	0.0174076	0.000872812	0.0128411	0.0152885	0.0550074	0.023419	0.0369833	0.015163	0.0748275
229	-0.00434073	-0.0114206	-0.000201286	-0.00272777	0.00351703	-0.00274618	-0.00472919	-0.00456873	-0.0071461	0.00900139	-0.004806	0.0132666	0.00115091	0.00883571	0.0119298	0.0221382	-0.00263006	0.00466536	0.00890171	-0.00463442	-0.0337226	-0.00493303	0.0254643	0.00164618	-0.0102222	8.34563e-05	-0.00614582	-0.0204542	0.0148139	-0.0845452
230	0.031773	-0.00876913	-0.0944625	-0.000700983	-0.0122771	-0.0957183	0.048814	0.0140917	-0.283031	-0.219196	0.0918424	0.166408	0.113931	-0.0602098	0.00785316	0.0997384	0.038764	0.0535139	0.0259859	0.113078	-0.0478679	-0.033779	0.0231398	-0.0673178	0.0702174	0.0699278	-0.0579285	0.0674756	0.0129348	0.0864801
231	0.0152357	-0.0339551	0.00805752	-0.0691256	-0.0504982	0.0182805	-0.00170796	-0.00519293	0.000607334	0.011218	-0.0163358	-0.0096054	-0.00399631	0.00956979	0.0103526	-0.000338312	0.0209689	-0.00704111	-0.00331687	-0.0354854	0.0120517	-0.0138891	0.0138953	-0.0936756	0.00766813	0.00631117	0.012273	0.0511996	0.0227957	0.0984701
232	0.0497891	-0.04763	-0.116582	0.0169672	-0.0143628	0.0496309	-0.0622636	0.0814263	0.172089	0.0326569	-0.0627258	0.0300944	0.0212926	-0.0936999	-0.273587	-0.0677704	0.074644	0.13646	-0.0548297	-0.147453	-0.00487811	-0.0518189	-0.046397	-0.0550667	0.0522234	0.0708774	-0.0150893	0.0285198	-0.246363	-0.0666781
233	0.0219093	-0.00288839	-0.127251	0.0812032	-0.161902	0.113013	-0.1206	0.111592	0.054668	-0.0195667	-0.0228115	0.0254055	-0.0234085	-0.0688897	0.0917256	-0.0208524	-0.0274122	0.114528	-0.23117	0.17732	-0.0803625	0.159877	0.0369883	-0.0690433	-0.137437	0.0716039	-0.206428	-0.252591	-0.0893454	0.0338975
234	-0.00525861	-0.0323225	0.00496157	-0.169638	-0.177278	0.00502433	-0.00796815	-0.0642939	-0.0354827	0.0260782	-0.0230933	0.0322637	-0.0458426	0.0238545	0.00850949	0.006429	0.00208251	0.0263044	0.0034415	-0.0485704	0.0357352	0.00780565	0.0164801	0.00598218	-0.0176263	-0.0893253	0.0186769	-0.0433331	0.0096931	-0.0277751
235	-0.00630947	-0.0806553	0.0391356	0.0838953	0.0341402	-0.0238039	-0.1208	-0.150057	0.00141484	-0.00653007	-0.00212259	0.0258407	-0.0148001	-0.0148904	-0.0489063	0.00700913	-0.0548355	0.0118442	-0.0320092	-0.0298705	0.0114195	-0.00588809	-0.0014961	-0.0260728	0.00773886	0.0204307	0.00566463	-0.00426767	0.041108	0.0715535
236	0.0165366	-0.00714898	-0.0270833	0.000517114	0.015162	-0.0380634	-0.000933885	0.0246517	0.0130752	-0.0124489	0.0446769	0.0486104	0.0247451	-0.0277203	0.00418581	0.0128245	-0.0163968	-0.0482835	0.0556319	-0.0105095	0.0474827	-0.0133477	0.0252001	-0.0381677	-0.0115707	-0.0258536	-0.0022834	0.044284	0.0474175	0.1134
237	-0.0890443	-0.0907831	0.0396884	-0.0492543	-0.07733	0.0299359	0.0524359	-0.0240387	-0.034277	0.0226298	-0.0380548	0.0703764	-0.0278206	-0.00717985	0.0198679	-0.000800284	-0.041213	-0.0390453	-0.00523126	-0.0579065	-0.00510049	0.0176998	-0.00213346	0.0422564	0.049778	-0.00724664	0.0419134	0.00403612	-0.00466768	-0.0291741
238	0.00633574	-0.0110571	-0.0230495	-0.0220667	-0.0384332	-0.00746275	-0.0139556	0.0194224	-0.00251535	0.00252159	0.0046057	0.0149274	-0.0143797	0.0181009	0.00670268	0.00652737	0.0105215	-0.0158275	-0.0041121	-0.0258635	0.0620912	-0.0264382	-0.014336	-0.0382955	-0.0344237	-0.0282512	-0.0301258	0.00276403	0.0334705	0.0651722
239	0.0835549	-0.0253341	-0.0801322	0.0225177	-0.0103434	0.243	0.108132	-0.117619	0.0939165	-0.07538	-0.0321928	-0.269832	-0.0350422	-0.113415	-0.020411	0.0756372	0.0500892	-0.163235	-0.0929319	-0.0549989	0.0203504	-0.0337988	-0.0129508	-0.0969213	0.0908288	-0.0233786	-0.0343855	0.0162656	0.106581	-0.0232295
240	-0.00963412	-0.0825808	0.0188881	-0.099585	0.126021	0.241181	-0.0475052	0.0415978	0.010802	-0.113945	-0.00463246	-0.30029	-0.105095	-0.153439	0.062582	0.0308419	-0.0219564	-0.0833688	-0.0118357	-0.0751898	0.00474495	0.000235213	0.0250036	-0.0772411	0.087093	0.0240622	0.0326746	0.048338	0.0997528	0.0048719
241	-0.0691547	-0.0447978	-0.0076236	-0.0660346	0.0986404	0.00713318	-0.0351134	0.0395018	-0.00489004	0.063384	-0.00902735	-0.0254236	-0.135644	0.116677	-0.0750729	0.00449312	0.103444	-0.0710353	-0.167745	0.0884545	0.0469845	-0.0105443	-0.058225	0.0679968	0.0957694	-0.0480422	0.0164799	-0.077189	-0.0327641	-0.00192934
242	-0.00642097	-0.0566251	-0.0478694	-0.063719	0.112562	-0.0970385	0.10872	-0.09972	0.185913	-0.123376	0.0503252	0.0747616	-0.029032	0.0584316	0.082842	-0.0416598	-0.0965419	-0.0783265	0.0885707	0.0280727	0.0273305	0.0433765	-0.0135315	0.0627915	-0.0119468	-0.0520828	0.00841125	-0.0237991	-0.0107267	-0.0261226
243	0.0223487	0.0053339	-0.076961	0.0461902	-0.0566577	-0.00844058	0.059661	-0.0412505	0.069038	0.0371619	0.00373507	0.0552037	0.0545904	-0.0123803	-0.0446867	0.0181496	0.0261757	-0.0745406	-0.0176088	-0.0249385	0.0314755	0.0238394	0.0140179	0.0397192	0.00195124	-0.0792976	-0.0072862	0.000478143	-0.00292577	0.0576969
244	0.00426152	-0.0779211	0.012305	0.127758	-0.0205459	-0.0324699	-0.129642	-0.114597	-0.00846183	-0.0227717	0.00972368	-0.00464097	-0.0129765	0.00638549	0.000988293	0.0366283	-0.00477557	0.0291749	-0.0353567	0.00619888	0.068881	0.00824572	-0.0257402	-0.0806648	0.00730064	-0.00197162	-0.0318045	-0.0657955	0.0621839	-0.0610669
245	-0.0519626	-0.0923604	0.0765751	-0.00670139	-0.0509136	-0.0131426	0.0726436	0.0166308	-0.00551227	0.0533111	0.25095	-0.0996777	0.0795245	0.0178769	-0.0700282	0.0781408	-0.0878469	0.0857243	-0.0530167	-0.00677627	-0.100172	-0.131171	0.00909742	0.0742279	-0.149283	-0.0747863	-0.00881427	-0.055961	0.0269479	-0.0317675
246	0.00119747	-0.0783513	0.0423164	0.0944566	-0.00871963	-0.0117956	-0.109467	-0.149463	-0.0315195	-0.00473225	-0.024085	-0.0321869	-0.0179094	-0.0236831	-0.0340833	0.036598	-0.0263829	-0.00253726	-0.0136806	-0.0115778	0.0472622	-0.0158266	-0.0373624	-0.0647982	0.00318916	-0.0441719	0.0533359	-0.0241588	-0.0769826	0.133351
247	0.0612344	-0.114514	-0.197538	-0.0334271	0.0503379	0.0765079	0.0910682	-0.0461096	-0.261038	-0.021688	0.0557407	0.0713212	0.0373463	0.0743366	0.12542	0.0274985	-0.0480641	0.0389555	-0.0652925	-0.0262758	-0.0208463	-0.00123362	0.0842227	0.0185572	-0.0353025	0.0374217	0.0847783	-0.0769975	-0.0749238	-0.0148858
248	0.0164419	-0.00345063	-0.0510965	0.0132579	0.0319603	0.0102899	0.00564061	0.0199059	-0.0282984	0.00802061	0.0289465	0.0112928	0.0100562	-0.000523062	-0.00829029	-0.0380994	0.0127219	-0.0204917	0.0378489	-0.0424805	0.030737	-0.0267731	0.0303151	0.00297056	-0.0624766	-0.0231024	-0.0438753	0.0169058	0.0491558	-0.0684436
249	-0.0258735	-0.0857921	0.0569888	0.0966095	0.0298994	-0.0121678	0.0486677	0.0672795	0.0117509	0.0187172	0.000784288	0.080132	0.020013	-0.0303989	-0.0238323	0.0186038	0.00968806	-0.0502045	0.000651935	-0.0299824	-0.0195874	-0.0164085	0.0609273	0.014353	0.00371706	-0.00391288	0.0168319	0.0181208	0.000862366	0.0765472
250	-0.00780727	-0.0899264	0.069114	0.14952	0.0167403	0.00876646	0.0371858	0.107213	-0.021291	0.000480519	-0.0364791	0.0198201	0.0109568	0.0278897	0.0294616	-0.0114896	0.0549863	-0.00970957	-0.00470506	0.0212304	0.0307459	-0.0362936	0.00499297	-0.0106187	-0.0316261	-0.0140898	-0.0516906	-0.00638199	0.052713	-0.0873227
251	-0.0317974	-0.0609001	-0.00421718	0.106059	0.0432597	-0.019265	-0.136396	-0.130458	0.0144172	0.0105819	0.0169775	0.0334515	0.00994536	-0.0858141	-0.061057	0.0351414	-0.0634814	-0.046069	-0.0481841	-0.0122054	0.0275274	0.0294215	-0.00044092	0.0139597	0.0743737	0.0383583	-0.0194987	0.0734432	0.0300367	-0.0480771
252	-0.00666487	-0.0571593	-0.0492623	-0.0640151	0.112881	-0.0977316	0.109512	-0.100583	0.189609	-0.127883	0.0508167	0.0741244	-0.0299357	0.0542889	0.0903172	-0.0385354	-0.093056	-0.0777683	0.0795393	0.0271032	0.0176514	0.056495	-0.0194087	0.0576225	-0.016617	-0.0544841	0.0109531	-0.0197052	-0.0109998	-0.000455103
253	0.0278043	-0.00730474	-0.0322132	0.051531	-0.0884018	0.038914	-0.0464641	0.0840538	-0.0288174	-0.0482394	-0.0110462	0.0208338	0.0160997	-0.0230368	-0.022453	-0.0137133	0.0132291	0.0335183	-0.0653786	0.0445097	0.0567821	-0.028164	0.0262203	-0.010843	-0.0297231	0.00428763	0.0645168	0.0759165	0.0997414	-0.0836122
254	0.0102465	-0.0285339	-0.0261311	-0.00824215	0.00646271	0.0354327	-0.0180123	0.013652	0.0318131	0.0644023	0.0103978	0.111753	0.0399566	-0.070635	-0.0378981	-0.00862889	-0.059737	-0.0788516	-0.0263881	-0.0563653	-0.0138579	-0.00328983	0.0085167	0.0208991	0.0661727	0.0161993	0.0112723	0.0450569	0.0740322	-0.0417088
255	-0.0685279	0.0333623	0.0178752	0.0160054	-0.0048729	0.054139	0.0376105	-0.0482079	0.0633385	-0.203706	0.068785	0.075355	-0.040222	0.0623834	0.103013	-0.0803503	-0.136677	-0.0124773	-0.0266011	0.107586	0.0349462	-0.00438376	0.0257966	0.0825834	-0.0261981	-0.0417013	0.0624617	-0.0229848	-0.0048207	-0.0366853
256	-0.00906499	-0.123953	0.0145091	-0.069774	-0.0665692	-0.0892225	0.0252912	0.0111414	0.126317	0.00522959	-0.150552	-0.0992383	-0.0147572	-0.217618	-0.170098	0.143839	0.00579169	-0.00818824	0.143565	0.27242	-0.0924861	0.0685376	0.305907	-0.0799872	0.0299266	-0.0819432	-0.138595	-0.0733488	-0.0199641	-0.00835338
257	0.00312668	-0.0178586	-0.034533	-0.00820093	-0.0832989	0.019293	-0.0231853	0.0367833	0.00173398	-0.0166525	-0.00454869	0.0139337	-0.0298354	0.0209272	0.0218842	-0.0472113	-0.00287538	0.010066	-0.0283534	0.00325357	0.066856	-0.0236696	-0.0202438	-0.00696342	-0.0478394	-0.0275458	0.0258631	0.0109461	0.00115035	0.0920152
258	0.00617698	-0.0451781	-0.0221622	0.0592378	-0.0958305	0.0527278	-0.141275	-0.0316205	-0.00889	-0.040606	0.0842293	0.0440237	-0.0291103	-0.116396	0.0308989	-0.267581	0.196019	-0.150589	0.0191397	0.0226887	-0.208033	-0.165272	0.00419785	0.080413	-0.0240325	-0.0404505	0.00558328	0.0126369	0.0503198	0.0582419
259	-0.104795	0.0350711	-0.0179499	0.0273111	-0.0260608	-0.00544054	-0.00988686	0.00437799	-0.00456449	-0.012014	0.0115037	0.00900347	-0.00178924	0.0280492	0.0278687	0.0103732	-0.00313614	-0.0140202	0.0172166	-0.0101291	-0.00684708	0.0113101	0.0286438	0.03751	-0.0121303	-0.00265898	-0.0733952	-0.0323192	0.0881868	0.061341
260	-0.0139279	-0.0233239	-0.0143794	-0.0132147	-0.0113805	-0.00331291	0.0321399	-0.0050381	-0.0199489	-0.00965765	0.00778638	0.0144561	0.0226513	0.0360447	0.0170426	-0.00429553	0.0183516	-0.0301269	0.040961	-0.0614297	0.00664527	-0.0212516	0.0232027	-0.0875909	-0.0516794	0.00699284	-0.022	0.00613914	-0.0420617	0.121944
261	-0.0289533	0.0103121	-0.110754	0.0333263	0.00924972	0.0555243	0.018277	-0.0148643	-0.0540043	0.0141204	0.0322856	0.0572971	0.0416044	-0.0368688	-0.00403557	-0.00872257	-0.0477294	-0.0695253	-0.0161798	-0.0102748	-0.00253888	-0.0210777	0.00807987	0.0158798	0.0381023	0.0281838	0.0323426	0.00661585	0.00306984	0.0314627
262	-0.0496315	0.0183803	0.00175353	0.0118995	0.00347956	0.242644	-0.0205448	-0.0353347	0.140398	-0.0697607	0.119103	0.1322	0.00417332	-0.0555809	0.0593035	0.297216	0.193496	0.0079022	0.118261	-0.0381058	0.0108077	-0.0140705	-0.160378	0.00473886	-0.0358504	0.0389623	0.166598	-0.190764	0.127427	0.0087793
263	-0.0226253	-0.0415701	-0.126082	-0.00298395	-0.01407	-0.150796	-0.0148215	0.0423016	0.0688915	0.00176132	-0.0104908	-0.0127307	-0.0122154	-0.00916396	0.0527397	0.0518266	0.0155507	-0.0260656	0.0275286	-0.0188479	0.0459769	0.0198416	-0.0463017	0.00490152	0.0258063	0.0292864	-0.0420779	0.0106176	-0.00525882	0.0129959
264	-0.107233	0.0375805	-0.0134252	0.0271383	-0.0252272	0.0029879	-0.00149816	-0.0021895	-0.000664772	-0.043083	-0.00876176	-0.0341036	-0.00412717	-0.0277478	-0.034041	0.0143325	-0.00735184	-0.0134435	0.0221474	0.00189867	-0.00402829	-0.0308325	0.00566183	-0.0217547	0.0169802	-0.00363909	0.0597372	-0.0209455	-0.0852201	-0.0213624
265	-0.0671756	-0.0543424	0.049233	-0.0684023	0.036171	-0.0120048	-0.0731441	0.070459	-0.033607	-0.0229737	-0.0115755	0.011697	0.148882	0.0570011	0.060162	-0.0470869	-0.00534623	-0.0192355	-0.00864755	-0.0427105	0.0759432	-0.0750209	-0.0471636	-0.262635	-0.0224535	-0.389602	-0.0617802	-0.0338608	0.0539692	0.0237691
266	-0.0137835	-0.025894	0.00771841	-0.167063	-0.22075	0.0212164	-0.00695544	-0.0705884	-0.0391806	0.0113077	-0.022453	0.0250889	-0.0669617	0.00787483	0.0228771	0.0285644	-0.0177166	0.0179408	-0.00703946	-0.0175866	0.0502697	-0.025149	-0.0222782	-0.0318042	0.0212307	-0.00870002	-0.00559646	-0.0278797	-0.00141076	0.0256376
267	-0.0708105	-0.0842619	0.070585	-0.044895	-0.100557	-0.00673323	0.0324557	-0.00438178	-0.0178976	0.000969195	-0.0434202	0.0241599	-0.0299378	0.0181892	0.0525544	0.0345795	0.00557533	0.00541496	0.0431394	-0.0199705	0.000165255	0.0115966	0.0228607	-0.028659	0.00940694	-0.0279372	-0.0151458	-0.0430493	0.0235005	-0.0648935
268	-0.00488545	-0.0485023	0.013621	-0.181415	-0.1857	0.0405647	-0.0165565	-0.0539287	-0.0312478	-0.0173995	-0.00926343	0.0486263	-0.0624118	0.0373113	0.00615751	-0.0125383	-0.000750897	0.0389804	-0.0222652	-0.104969	0.0580922	0.0087716	0.0432994	-0.0203563	-0.0857586	-0.0375912	0.0316459	-0.0162835	0.00464718	-0.129059
269	-0.0799137	-0.0411406	0.0353682	-0.0704974	0.0747823	-0.0482256	-0.0929939	0.100407	-0.0227599	-0.0492675	0.00849622	-0.00657302	-0.0355063	-0.0386899	0.0200631	-0.0176296	-0.0507275	0.0522365	0.0851611	-0.00736099	-0.0103745	0.00615982	0.0319393	0.00231651	0.00535948	0.0158042	0.0264811	0.0778194	0.032341	0.0356592
270	0.0503963	-0.025783	-0.00501412	0.0134947	0.0725892	0.00145394	0.0214168	-0.0121913	0.0166212	0.0490327	0.017048	0.0257287	0.0110347	0.0103406	0.0091632	0.012118	0.0174966	-0.007426	0.0457115	-0.0279348	-0.0436276	0.0101762	0.0305321	-0.026521	-0.032403	0.033455	-0.0328341	-0.0391561	0.0450669	0.117992
271	-0.0706729	-0.0537033	0.0171927	-0.0758485	0.0787559	-0.0601394	-0.0957045	0.108382	-0.0181556	-0.0365923	0.0149055	0.0138759	-0.0476991	-0.0519615	0.0530696	-0.0198891	-0.0752094	0.0340639	0.0819779	0.00451083	0.0287435	0.011235	-0.0528179	0.0378899	-0.0139426	0.0404036	-0.0126618	0.054382	0.0508445	0.0631494
272	-0.0853757	0.00490268	-0.0731002	0.0183885	-0.0189366	0.00404004	-0.00967687	0.00888512	0.0226236	0.0163998	-0.00267226	-0.0288752	-0.0106267	0.0433547	0.0282404	-0.0196346	-0.0084653	-0.0184106	-0.00978142	-0.0574233	0.000294598	0.00593735	0.0362007	0.0154685	0.0207133	0.0115579	0.0144051	-0.0481158	-0.0312214	-0.00418131
273	0.0102472	0.0260058	-0.0455758	0.0561492	-0.0726035	0.00894661	0.0934934	-0.0722028	0.0241	0.0115683	-0.0250132	0.00842779	0.00448151	0.000970227	-0.0551364	-0.0233098	-0.012759	-0.0462046	-0.0151008	0.00781599	0.0347123	-0.0362605	-0.0791417	0.0133063	-0.00679071	-0.0466528	-0.0162051	0.0328224	-0.064671	0.0835345
274	-0.0222601	-0.0410967	-0.124031	-0.00342793	-0.0127957	-0.145278	-0.0107812	0.0374726	0.0791946	-0.0203612	-0.00442703	-0.00895219	-0.0156533	-0.00659491	0.0612766	0.0491166	0.00980573	-0.0283908	0.0213166	-0.0163098	0.0491941	0.0230441	-0.0420877	0.0132423	0.023428	0.0240986	-0.0373319	0.0092663	-0.00365689	0.0211528
275	-0.00535041	-0.0108686	0.000241456	-0.00215853	0.00454654	0.00490336	-0.0068227	-0.00997804	-0.00801675	0.0116459	-0.0122901	0.0131308	-0.00868901	0.0135294	0.0161172	0.00617028	-0.0129296	0.010238	-0.00705604	-0.0105015	-0.0344318	-0.00567738	-0.017595	0.0246662	-0.00978843	0.0135371	-0.0462754	-0.00609885	0.0406094	0.0789081
276	0.0526312	-0.0947363	-0.170229	-0.0379999	0.0362434	0.135124	0.0567279	-0.0134506	-0.0535699	0.0515306	-0.040943	-0.176651	-0.0456923	-0.0427497	0.0443265	-0.0856634	-0.122491	-0.058316	0.0595314	0.140304	0.00677286	-0.0600016	-0.0579021	-0.0293547	0.0328112	0.0115013	0.0393646	0.0120837	0.0743494	0.0269664
277	-0.0670529	-0.0122623	-0.09559	0.0122667	-0.00782898	0.0947489	-0.0147448	0.00223695	0.0468412	0.0620874	-0.0134478	0.00775324	-0.0113111	0.0177242	-0.0244723	-0.0536558	-0.0480707	0.00929691	-0.0115229	0.00533108	-0.00758921	0.0478067	0.0601635	0.0481971	-0.0725901	0.053941	-0.214079	-0.266317	-0.0835587	-0.0132927
278	-0.0910223	0.0243414	-0.0306549	0.0224321	-0.0222504	-0.00887111	-0.0074758	0.00574483	-0.00635782	-0.0117672	-0.00150642	-0.00330093	0.00363203	0.0108499	-0.0175491	0.010295	0.0221953	0.00422513	0.0064423	-0.054375	-0.00797496	0.00195683	0.00861048	0.00836046	-0.00324264	0.010538	-0.0574193	-0.0293312	0.0445632	-0.020371
279	-0.0665846	0.0247752	0.0274547	0.0152582	-0.0101218	0.0409588	0.00131073	-0.0106707	-0.033424	-0.0211568	0.00516929	-0.000672156	0.0155597	0.0111608	-0.0215841	-0.00653247	0.00242309	-0.012932	0.0354108	-0.0487308	-0.0330501	-0.0186457	0.0260138	-0.0212719	-0.00249326	-0.0319092	-0.00732955	0.0183143	0.00964434	0.0666708
280	-0.0991401	0.0231075	-0.0408009	0.0236954	-0.0234785	1.28307e-05	-0.0093288	0.00494589	0.0268797	-0.0121509	-0.00533667	-0.00300203	-0.00493782	0.000637514	-0.00768781	-0.0165812	-0.0336629	-0.019648	0.00335086	-0.00603418	0.000804304	-0.00173062	0.0232371	0.0438232	0.017592	-0.00746337	0.0143076	-0.00166117	0.0206637	-0.0026647
281	-0.00580292	-0.114551	0.091074	0.0946174	0.0329713	-0.0254651	0.0755365	0.0600254	0.00945682	-0.0124448	-0.0267477	0.0331255	0.00659641	0.00529061	0.0495232	-0.00252138	0.027054	-0.0188777	0.0405582	0.0355779	-0.0183438	0.0297061	-0.0310436	-0.0192437	0.0118954	0.0108288	-0.000948915	-0.0235351	-0.0443588	0.0899825
282	0.0261327	-0.0473824	-0.0586764	-0.0148973	0.00914607	-0.0551369	-0.011722	0.00547747	0.0261592	0.0140136	-0.0197811	0.0264838	0.00166127	0.0228549	0.0208222	0.0193944	0.0144805	0.024098	0.00920034	-0.0245455	-0.0413753	0.016195	-0.00686692	-0.000196185	0.000832545	0.0287534	-0.0705405	-0.0302751	0.0839715	0.014897
283	0.0398941	-0.0891822	0.0106066	0.0719503	-0.0523835	-0.00809065	-0.118658	-0.00130552	-0.0175201	-0.0727017	0.0855075	0.00643465	-0.0902211	-0.10446	0.0524186	-0.227318	0.251507	-0.131528	0.0776783	0.0640529	-0.212982	-0.18398	0.00350369	0.0601908	-0.065283	0.0321934	0.0183214	-0.0234049	-0.0685616	0.0352455
284	0.0491924	-0.0430855	-0.00942046	0.0277954	0.0066062	0.00680716	0.00851878	0.0361082	0.0108236	0.0285267	-0.00282333	0.0130221	0.0481525	0.00158644	-0.00840375	-0.00696039	0.0385212	-0.0190968	0.00380068	0.0200991	-0.0210535	-0.0113939	0.0513909	-0.088626	-0.0316326	0.0307641	0.0804272	-0.0503634	0.0538902	0.0479081
285	-0.080479	-0.0963359	0.0350633	-0.0523188	-0.081661	-0.0302968	0.0443799	-0.0103431	0.000101257	0.0244563	-0.0575328	-0.00305796	-0.0460866	-0.00766973	0.0162623	0.0332942	-0.00763326	-0.0202506	0.040983	-0.00932805	-0.017929	-0.00705248	0.0235266	-0.0639405	0.0905604	-0.000817462	-0.00069963	0.0536574	0.0283462	-0.0973681
286	0.0115904	-0.0344531	-0.0356706	-0.010584	0.00763578	-0.0113953	-0.0136725	-0.00584626	0.0266136	0.0199894	-0.0422292	0.0332311	0.00780156	-0.0389108	-0.0264166	-0.00250425	-0.0364244	0.000551713	-0.0351725	0.0146949	-0.0772827	0.00312147	-0.0215759	0.0254927	0.0637793	0.0432199	0.0121178	0.00616057	0.0108332	-0.0683022
287	-0.0667177	-0.0462878	0.0473666	-0.0777498	0.0874442	0.00426171	-0.0957248	0.0956264	-0.041185	-0.0305298	0.0196705	0.015999	-0.0374465	0.0106354	0.0168106	-0.0553543	-0.023566	0.0924883	0.0444055	-0.0812992	-0.0222931	0.0211263	0.0312032	-0.00253918	-0.0269461	0.0464636	-0.0353282	-0.0148321	0.0890231	-0.012485
288	0.0120676	-0.0357287	-0.0427556	-0.0100704	0.00919498	0.0142441	-0.00953016	0.00439837	0.0285325	0.042496	-0.00878513	0.0452816	0.0111671	-0.0277355	-0.0228665	0.00495404	-0.0263282	-0.0177233	-0.0338676	-0.0523258	-0.0168387	0.00291308	0.0205385	0.0483212	0.0248338	0.00657322	0.0273842	0.0273675	0.0287139	0.124684
289	0.039274	-0.0419078	0.00608118	-0.0296441	0.0210056	-0.00590999	-0.0283942	0.0452611	-0.0159718	0.0152437	0.0100598	-0.0016299	-0.0200632	-0.0122895	0.0227705	-0.0056366	0.000736535	-0.000669689	-0.00304272	0.00920125	0.027034	-0.0112121	-0.0376315	-0.0542752	0.00784987	0.00186343	-0.0354289	0.0340472	0.0339408	-0.0594776
290	0.0221361	-0.0192837	-0.050461	0.0194333	-0.0608113	-0.0212239	-0.0358771	0.0837584	0.00522214	-0.0169064	0.0272303	-0.0205735	-0.00887602	-0.0282589	0.0432942	0.00367954	-0.0248407	0.00637826	-0.00157002	0.0327262	0.0908229	0.00132794	0.00515822	-0.0448345	-0.0494331	-0.0262726	0.0758479	0.0223135	-0.0499997	-0.0271093

## Sheet: Table S3
SCORE MATRIX
	PC1	PC2	PC3	PC4	PC5	PC6	PC7	PC8	PC9	PC10	PC11	PC12	PC13	PC14	PC15	PC16	PC17	PC18	PC19	PC20	PC21	PC22	PC23	PC24	PC25	PC26	PC27	PC28	PC29	PC30
WT0	-15.344	-7.52691	-8.35439	-0.793309	0.242897	-0.513156	0.459905	-0.228848	2.40094	-3.25195	0.645205	-0.516299	-0.149274	-0.430809	1.08614	1.26467	0.794061	-0.812265	-0.390814	-0.78096	0.15414	0.272823	0.0546193	0.122234	0.0532043	-0.0243219	-0.096875	-0.0397	-0.00965	-1.55e-15
WT0	-15.625	-5.95462	-8.51586	0.517742	-1.31369	-3.94029	-1.29298	1.47228	-1.89528	3.91328	-0.559399	-0.621301	0.282334	-0.388989	-0.381803	0.668502	0.703411	-0.122209	0.217952	-0.402362	-0.0763494	-0.0344246	-0.137082	-0.232565	0.0884532	0.105543	-0.127672	0.0102	-0.0144	-8.05e-16
WT0	-15.6853	-7.06499	-8.39608	-0.227143	-0.101962	-3.47256	0.490059	-0.230663	1.22386	-0.952675	-0.153146	1.06016	-0.25769	0.777555	-0.267381	-1.62345	-1.45343	0.786407	0.285598	1.13121	0.091095	-0.166022	-0.0484138	0.143145	-0.0855877	-0.0358533	0.165001	0.0442	0.0221	-4.16e-16
WT30	-13.8135	-1.75702	-2.90837	-0.0768582	0.844119	3.94491	0.896088	-0.876826	-1.9167	-0.978677	-0.797304	-0.503539	0.915471	-0.0826291	-1.6084	-0.0767195	0.53077	0.588834	0.0602793	-0.0313095	-0.622011	0.34529	1.35385	0.301319	-0.118641	-0.361209	0.422699	-0.034	0.00954	-6.63e-16
WT30	-13.1752	1.29187	-1.12749	0.724639	0.492868	3.57559	0.348643	-0.281737	-2.69452	1.3088	0.987671	0.56969	-0.010011	0.689708	2.54954	0.339177	-0.745638	-0.957878	0.174837	0.765935	0.0846406	0.170275	0.212054	0.361447	-0.084706	-0.0839899	0.140609	-0.118	-0.0501	-2.2e-15
WT30	-13.8563	-0.770477	-2.43145	0.0141419	1.06939	4.48052	1.15945	-0.754907	-2.31309	-0.905331	0.363156	0.447294	-0.369426	-0.120774	-0.733862	-0.666313	-0.0937912	0.473397	-0.383079	-0.783293	0.308977	-0.575321	-1.28907	-0.689399	0.128426	0.417668	-0.422623	0.0475	0.0025	-1.62e-15
WT60	-12.5633	2.31616	1.8025	0.376919	-0.426398	2.58796	-0.7285	0.139319	2.90319	1.27774	-0.0513824	-1.52821	-0.556162	0.17855	0.1526	-0.327758	-0.499115	-0.392055	-0.275649	0.362646	-0.297282	-0.587295	0.69692	-1.24904	0.821692	0.199661	0.151164	0.193	0.00674	-2.3e-15
WT60	-12.8552	3.47551	2.70259	0.77891	-0.618783	1.277	-1.47199	0.420166	2.49907	1.77968	0.257006	1.35643	0.0600029	1.67105	0.0955084	-0.860488	0.56148	0.52387	-0.59787	-1.43479	0.0138824	0.3731	0.0772623	0.55026	-0.312181	0.0152896	0.0794068	-0.344	-0.0997	-1.43e-15
WT60	-12.0458	2.24987	1.58343	0.186852	-0.106064	3.06938	-0.495071	0.163613	1.97299	0.915678	-1.16788	-1.78609	-0.504203	-1.18209	-0.504936	-0.0502193	-0.30401	-0.206581	0.593024	0.632411	0.448537	0.309404	-0.923935	1.05032	-0.52783	-0.198236	-0.142035	-0.0283	0.093	-3.04e-15
WT180	-11.3139	4.65358	3.94317	0.34732	-0.537315	-1.26942	-0.255332	0.32839	0.209749	-0.336497	0.248781	1.6141	0.427838	-1.51138	-0.61505	0.720192	-0.238827	-0.571143	-0.0325176	0.166407	0.017043	-0.249856	-0.279284	-0.297224	-0.00626518	0.311781	0.976791	-0.798	0.29	-2.14e-15
WT180	-11.7716	4.00487	3.32249	0.500093	-0.366438	0.16664	-0.73838	0.121184	0.745827	0.0124958	0.671273	1.94285	0.469886	-0.146253	-0.239401	1.06241	0.518302	0.518304	0.569495	0.467911	-0.260782	-0.0114344	0.085345	0.173981	0.358516	-0.160732	-0.613187	0.953	0.43	-1.25e-15
WT180	-10.5581	5.00221	4.32553	0.225821	-0.329057	-2.27591	0.11222	0.278814	-0.618449	-0.354196	-0.234671	0.660364	0.318572	-1.47347	-0.525932	-0.469747	-1.02648	-1.07309	-1.04463	-0.231108	0.0920647	0.173451	0.399987	0.324138	0.188465	-0.0989231	-0.454459	0.346	-0.607	-2.08e-15
WT300	-10.7952	5.4226	3.96374	0.358867	-0.388845	-1.20674	-0.114771	-0.157279	0.0793313	-0.970269	0.253714	-0.204156	-0.171654	0.603463	0.100776	1.02001	0.961837	1.14501	1.14395	0.723094	0.030454	-0.192828	-0.24182	-0.551637	-0.374962	-0.0567487	0.00711665	-0.229	-0.685	-2.3e-15
WT300	-10.2288	5.9375	4.8042	0.294446	-0.282436	-3.12954	0.641156	-0.0674163	-1.17512	-1.01629	-0.261215	-1.15231	-0.301343	0.499721	0.291807	-0.461667	-0.013494	0.0235372	-0.232006	0.128043	-0.158728	0.334825	0.532614	-0.267784	-0.400609	0.206258	-0.978268	-0.712	0.442	-1.89e-15
WT300	-9.66985	6.59659	4.96795	0.40871	-0.199857	-3.58386	0.875515	-0.323066	-1.54864	-0.983187	-0.230818	-1.51372	-0.193136	0.868538	0.54321	-0.519012	0.237263	-0.0163853	-0.0282947	-0.727325	0.174853	-0.198851	-0.483832	0.305792	0.28133	-0.2556	0.881173	0.721	0.168	-1.94e-15
DM0	7.52112	-6.94161	3.20362	-4.37254	5.36688	-0.846481	1.70262	-1.58284	0.4203	1.19717	0.0364402	0.0469458	0.437064	-0.739303	0.534456	-0.293429	0.669303	0.612893	0.178031	-0.0941137	1.3272	-1.08385	0.651663	0.426574	0.268482	0.112717	-0.106684	-0.154	0.0149	-1.62e-15
DM0	8.61995	-7.58499	3.11229	-4.01688	4.28639	-0.502073	0.480043	-0.243233	0.139081	0.0965091	0.40581	0.0716658	-0.244071	1.56377	-1.45672	0.57201	-0.826633	-1.74748	1.29477	-0.496735	-0.404764	0.0861299	-0.172163	0.00975444	0.0798469	-0.0559107	-0.119392	-0.0801	-0.0347	-1.63e-15
DM0	7.25322	-6.46936	2.69926	-4.35003	4.95712	-0.750446	1.28125	-1.44297	0.558797	1.11888	-0.361866	0.177727	0.0344473	-0.766851	0.824599	-0.196799	0.271408	0.586644	-0.832115	0.297509	-1.1814	1.1407	-0.576619	-0.588064	-0.370491	-0.116482	0.163987	0.192	-0.00579	-1.84e-15
DM30	9.45229	-8.29788	2.42114	-2.32615	-0.402167	0.724601	-2.22194	2.38061	-0.808291	-0.632983	0.189034	0.116208	-0.946525	0.559146	-0.591621	0.110277	0.639262	-0.478938	-1.05966	0.739409	0.799941	-0.117554	0.32729	-0.26405	-1.07065	0.319504	0.225652	0.45	0.0558	-2.16e-15
DM30	10.8126	-7.8678	2.80985	-1.18057	-2.28177	0.824391	-2.37293	1.99214	-0.345624	-0.997603	0.128488	-0.349041	0.926483	-1.12287	1.09215	-0.580378	-1.17132	0.849893	1.30737	-1.09418	-0.212542	0.108838	0.275043	-0.234925	-0.309517	0.239808	0.0133349	0.133	0.0112	-1.01e-15
DM30	10.138	-7.44545	2.55727	-2.18074	-0.359005	0.443335	-2.36055	2.14807	-1.02199	-0.958767	-0.207029	-0.136128	-0.609669	0.268599	0.0353179	0.149958	0.241377	0.662911	-0.684889	0.513563	-0.388749	-0.0309245	-0.409655	0.605651	1.38676	-0.437416	-0.0871451	-0.511	-0.0386	-8.47e-16
DM60	13.2671	-4.86014	1.0274	3.15095	-5.64062	-0.100095	2.58681	-1.24885	-0.209501	0.898016	0.847366	0.483485	-2.87287	-0.732685	-0.265712	0.202643	-0.116185	0.361436	0.308994	-0.457296	0.0552657	0.264531	0.404061	-0.00536941	0.00312564	-0.372104	0.0685239	-0.0243	0.0192	-1.7e-15
DM60	12.4086	-6.03469	1.42566	1.60621	-5.73572	0.419158	0.911273	-1.0508	0.509223	0.149421	-0.620877	0.127521	2.0591	0.500378	0.0748047	-0.18311	0.156736	-0.632243	-0.317629	0.173129	0.483932	-0.284259	-0.416422	-0.638482	-0.196244	-1.08996	-0.152869	-0.13	0.0543	-3.99e-16
DM60	12.7279	-5.14701	1.51655	1.59938	-5.4491	0.133585	1.69938	-1.63491	0.294799	0.00662472	-0.938768	-0.163867	0.867271	0.614414	0.0415739	0.329958	0.25795	-0.137495	-0.171627	0.396578	-0.494658	-0.000125369	-0.128502	0.635156	0.255965	1.38406	0.0123565	0.113	-0.0888	-6.8e-16
DM180	15.2074	1.53904	-1.53985	7.84696	2.7431	-0.566236	0.683668	0.925947	0.466356	0.479817	3.11141	-1.26103	0.945884	-0.0502501	-0.612694	0.346041	-0.545165	0.556141	-0.648572	0.153921	-0.416923	-0.420554	-0.133919	0.350993	-0.290269	-0.0284011	-0.00178384	-0.0324	0.00025	-1.22e-15
DM180	15.6927	3.17645	-1.94291	8.07979	3.20878	0.179157	-0.260696	0.631781	-0.0437589	-0.369477	-0.201021	0.298768	0.233535	-0.103358	-0.11843	-0.990226	0.832104	-0.442249	0.668387	0.252226	1.00018	1.46273	0.0283443	-0.403542	0.624486	0.232759	0.067073	0.0138	-0.0128	-1.55e-15
DM180	16.0639	3.67139	-2.43053	7.92519	4.04656	0.0888354	-0.359948	0.517938	0.119292	-0.498497	-2.73699	0.81186	-0.753528	0.0705095	0.672679	0.457216	-0.123806	-0.169849	-0.0573713	-0.310608	-0.663915	-1.09946	0.0732947	0.0476331	-0.367164	-0.158012	-0.0725705	0.0222	0.00836	-1.78e-15
DM300	16.6828	13.4197	-4.83178	-6.31611	-0.412034	0.516585	2.32317	2.12562	0.325868	0.302864	-0.832235	-0.0218148	0.263484	0.589945	-0.121703	1.40863	-1.24363	0.865514	-0.410283	-0.232113	0.708933	0.506948	0.081343	-0.16085	0.114253	0.0304301	0.042639	0.0239	0.0272	-2.66e-15
DM300	16.9471	12.4143	-5.27157	-6.59644	-1.85467	0.347806	0.933883	1.59574	0.23748	-0.120291	0.833346	0.220074	-0.0884645	-0.55643	0.157121	-1.5917	1.38988	-0.868537	0.528885	0.227854	-0.779372	-0.54245	-0.0437775	0.167709	-0.108194	-0.0438937	-0.0502347	-0.0152	-0.0268	-1.1e-15
DM300	16.5065	8.55131	-4.43838	-2.50618	-0.452165	-0.622657	-4.91204	-5.11727	-0.515186	-0.130283	0.375907	-0.247654	-0.213343	-0.0472125	-0.208643	0.239333	-0.363623	0.0735986	-0.164568	-0.055652	0.16634	0.0461557	0.0308031	0.00682127	-0.0296972	0.00230985	0.00827168	-0.0109	0.019	-1.07e-15

## Sheet: Table Legends
Table S1: Quantitation, univariate statistics and identification table. Mean (Normalized volume) and SD of each spot are shown.ANOVA's FDR corrected q-values are indicated. Significant values are in bold. Protein identification and MASCOT scores are also indicated in the following columns
Table S2: PCA loading matrix. Correlation coefficient between each spot and component are shown in this table
Table S3: PCA score matrix. The scores of each sample to each component are shown in this table.
